# Supplementary material for: 4-[4-(Dimethyl­amino)benzyl­idene]-2,6-dimethyl­cyclo­hexa-2,5-dienone
Source: Acta Crystallogr Sect E Struct Rep Online. 2009 Aug 8;65(Pt 9):o2102. doi: 10.1107/S1600536809030748 (PMC2969876; doi:10.1107/S1600536809030748)
Supplement: Supplementary file 1 [file e-65-o2102-sup1.cif]

##############################################################################
###                                                                        ###
###        Electronic paper (Acta Crystallographica Section E)             ###
###                                                                        ###
##############################################################################
#                                                                            #
# This CIF contains the data in a paper accepted for publication in Acta     #
# Crystallographica Section E. It conforms to the requirements of Notes      #
# for Authors for Section E, and has been peer reviewed under the auspices   #
# of the IUCr Commission on Journals.                                        #
#                                                                            #
# Full details of the Crystallographic Information File format               #
# are given in the paper "The Crystallographic Information File (CIF):       #
# a New Standard Archive File for Crystallography" by S. R. Hall, F. H.      #
# Allen and I. D. Brown [Acta Cryst. (1991), A47, 655-685].                  #
#                                                                            #
# The current version of the core CIF dictionary is obtainable from          #
# ftp://ftp.iucr.org/pub/cif_core.dic. The current version number is 2.4.    #
#                                                                            #
# Software is freely available for graphical display of the structure(s) in  #
# this CIF.  For information consult the CIF home page http://www.iucr.org/  #
# cif/home.html                                                              #
#                                                                            #
# This file may be used for bona fide research purposes within the           #
# scientific community so long as proper attribution is given to the journal # 
# article from which it was obtained.                                        #
#                                                                            #
##############################################################################
                                             
data_I
_audit_creation_method     SHELXL97
_chemical_name_systematic
;
4-[4-(Dimethylamino)benzylidene]-2,6-dimethylcyclohexa-2,5-dienone
;
_chemical_name_common     ?
_chemical_formula_moiety     'C17 H19 N O'
_chemical_formula_sum     'C17 H19 N O'
_chemical_formula_iupac     'C17 H19 N O'
_chemical_formula_weight     253.339
_chemical_melting_point_gt     ?
_chemical_melting_point_lt     ?
_symmetry_cell_setting     monoclinic
_symmetry_space_group_name_H-M     'P 21/c'
_symmetry_space_group_name_Hall     '-P 2ybc'
loop_
    _symmetry_equiv_pos_as_xyz
    'x, y, z'
    '-x, y+1/2, -z+1/2'
    '-x, -y, -z'
    'x, -y-1/2, z-1/2'
_cell_length_a     14.5357(3)
_cell_length_b     7.2759(2)
_cell_length_c     27.5473(5)
_cell_angle_alpha     90.00
_cell_angle_beta     104.6463(14)
_cell_angle_gamma     90.00
_cell_volume     2818.74(11)
_cell_formula_units_Z     8
_cell_measurement_reflns_used     10514
_cell_measurement_theta_min     3.134
_cell_measurement_theta_max     26.373
_cell_measurement_temperature     200(2)
_exptl_crystal_description     block
_exptl_crystal_colour     red
_exptl_crystal_size_max     0.24
_exptl_crystal_size_mid     0.20
_exptl_crystal_size_min     0.19
_exptl_crystal_density_diffrn     1.19397(5)
_exptl_crystal_density_meas     ?
_exptl_crystal_density_method     'not measured'
_exptl_crystal_F_000     1088
_exptl_absorpt_coefficient_mu     0.074
_exptl_absorpt_correction_type     none
_exptl_absorpt_process_details     ?
_exptl_absorpt_correction_T_min     ?
_exptl_absorpt_correction_T_max     ?
_exptl_special_details
;
;
_diffrn_ambient_temperature     200(2)
_diffrn_radiation_type     MoK\a
_diffrn_radiation_wavelength     0.71073
_diffrn_radiation_source     'rotating anode'
_diffrn_radiation_monochromator     'MONTEL, graded multilayered X-ray optics'
_diffrn_measurement_device_type     'Nonius KappaCCD'
_diffrn_measurement_device     '95mm CCD camera on \k-goniostat'
_diffrn_measurement_method     'CCD; rotation images; thick slices, \f/\w scan'
_diffrn_detector_area_resol_mean     9
_diffrn_reflns_number     18635
_diffrn_reflns_av_R_equivalents     0.0513
_diffrn_reflns_av_sigmaI/netI     0.0571
_diffrn_reflns_theta_min     3.15
_diffrn_reflns_theta_max     26.37
_diffrn_reflns_theta_full     26.37
_diffrn_measured_fraction_theta_max     0.994
_diffrn_measured_fraction_theta_full     0.994
_diffrn_reflns_limit_h_min     -18
_diffrn_reflns_limit_h_max     18
_diffrn_reflns_limit_k_min     -9
_diffrn_reflns_limit_k_max     9
_diffrn_reflns_limit_l_min     -33
_diffrn_reflns_limit_l_max     34
_diffrn_standards_number     0
_diffrn_standards_interval_count     .
_diffrn_standards_interval_time     .
_diffrn_standards_decay_%     ?
_refine_special_details
;
Refinement of <i>F</i>^2^ against ALL reflections. The weighted <i>R</i>-factor
<i>wR</i> and goodness of fit <i>S</i> are based on <i>F</i>^2^, conventional
<i>R</i>-factors <i>R</i> are based on <i>F</i>, with <i>F</i> set to zero for
negative <i>F</i>^2^. The threshold expression of <i>F</i>^2^ >
2<i>\s</i>(<i>F</i>^2^) is used only for calculating <i>R</i>-factors(gt)
<i>etc</i>. and is not relevant to the choice of reflections for refinement.
<i>R</i>-factors based on <i>F</i>^2^ are statistically about twice as large
as those based on <i>F</i>, and <i>R</i>-factors based on all data will be
even larger.
;
_reflns_number_total     5725
_reflns_number_gt     3685
_reflns_threshold_expression     I>2\s(I)
_refine_ls_structure_factor_coef     Fsqd
_refine_ls_matrix_type     full
_refine_ls_R_factor_all     0.0882
_refine_ls_R_factor_gt     0.0493
_refine_ls_wR_factor_gt     0.1132
_refine_ls_wR_factor_ref     0.1305
_refine_ls_goodness_of_fit_ref     1.020
_refine_ls_restrained_S_all     1.020
_refine_ls_number_reflns     5725
_refine_ls_number_parameters     351
_refine_ls_number_restraints     0
_refine_ls_hydrogen_treatment     constr
_refine_ls_weighting_scheme     calc
_refine_ls_weighting_details
          'calc w=1/[\s^2^(Fo^2^)+(0.058P)^2^+0.2713P] where P=(Fo^2^+2Fc^2^)/3'
_atom_sites_solution_hydrogens     geom
_atom_sites_solution_primary     direct
_atom_sites_solution_secondary     difmap
_refine_ls_shift/su_max     0.001
_refine_ls_shift/su_mean     0.000
_refine_diff_density_max     0.142
_refine_diff_density_min     -0.179
_refine_ls_extinction_method     none
_refine_ls_extinction_coef     ?
loop_
    _atom_type_symbol
    _atom_type_description
    _atom_type_scat_dispersion_real
    _atom_type_scat_dispersion_imag
    _atom_type_scat_source
    'C' 'C' 0.0033 0.0016
                         'International Tables Vol C Tables 4.2.6.8 and 6.1.1.4'
    'H' 'H' 0.0000 0.0000
                         'International Tables Vol C Tables 4.2.6.8 and 6.1.1.4'
    'N' 'N' 0.0061 0.0033
                         'International Tables Vol C Tables 4.2.6.8 and 6.1.1.4'
    'O' 'O' 0.0106 0.0060
                         'International Tables Vol C Tables 4.2.6.8 and 6.1.1.4'
_computing_data_collection     'COLLECT (Hooft, 2004)'
_computing_cell_refinement     'SCALEPACK (Otwinowski & Minor, 1997)'
_computing_data_reduction     'DENZO and SCALEPACK (Otwinowski & Minor, 1997)'
_computing_structure_solution     'SIR97 (Altomare <i>et al.</i>, 1999)'
_computing_structure_refinement     'SHELXL97 (Sheldrick, 2008)'
_computing_molecular_graphics
;
ORTEP-3 (Farrugia, 1997) and Mercury (Macrae <i>et al.</i>,
2006)
;
_computing_publication_material     'PLATON (Spek, 2009)'
loop_
    _atom_site_type_symbol
    _atom_site_label
    _atom_site_fract_x
    _atom_site_fract_y
    _atom_site_fract_z
    _atom_site_U_iso_or_equiv
    _atom_site_adp_type
    _atom_site_calc_flag
    _atom_site_refinement_flags
    _atom_site_occupancy
    _atom_site_disorder_assembly
    _atom_site_disorder_group
    O O1 -0.31746(8) 0.77657(19) 0.46546(5) 0.0626(4) Uani d . 1 . .
    N N1 0.37909(9) 0.7322(2) 0.45672(5) 0.0497(4) Uani d . 1 . .
    C C1 -0.24976(11) 0.7798(2) 0.44563(6) 0.0428(4) Uani d . 1 . .
    C C2 -0.26523(11) 0.7680(2) 0.39087(6) 0.0441(4) Uani d . 1 . .
    C C3 -0.19006(11) 0.7670(2) 0.37098(6) 0.0425(4) Uani d . 1 . .
    H H3 -0.2014 0.7639 0.3355 0.051 Uiso calc R 1 . .
    C C4 -0.09286(11) 0.7703(2) 0.40056(6) 0.0374(4) Uani d . 1 . .
    C C5 -0.07886(11) 0.7914(2) 0.45418(5) 0.0372(4) Uani d . 1 . .
    H H5 -0.0157 0.7992 0.4747 0.045 Uiso calc R 1 . .
    C C6 -0.15154(11) 0.8003(2) 0.47623(5) 0.0372(4) Uani d . 1 . .
    C C7 -0.36678(12) 0.7568(3) 0.35963(7) 0.0621(5) Uani d . 1 . .
    H H7A -0.3675 0.7544 0.3240 0.093 Uiso calc R 1 . .
    H H7B -0.4022 0.8642 0.3664 0.093 Uiso calc R 1 . .
    H H7C -0.3964 0.6446 0.3682 0.093 Uiso calc R 1 . .
    C C8 -0.13802(12) 0.8369(2) 0.53118(6) 0.0477(4) Uani d . 1 . .
    H H8A -0.0699 0.8458 0.5475 0.072 Uiso calc R 1 . .
    H H8B -0.1660 0.7362 0.5463 0.072 Uiso calc R 1 . .
    H H8C -0.1693 0.9527 0.5357 0.072 Uiso calc R 1 . .
    C C9 -0.02032(11) 0.7623(2) 0.37695(6) 0.0394(4) Uani d . 1 . .
    H H9 -0.0399 0.7699 0.3414 0.047 Uiso calc R 1 . .
    C C10 0.08090(10) 0.7442(2) 0.39752(5) 0.0350(4) Uani d . 1 . .
    C C11 0.14350(11) 0.8184(2) 0.37151(5) 0.0395(4) Uani d . 1 . .
    H H11 0.1179 0.8716 0.3394 0.047 Uiso calc R 1 . .
    C C12 0.24043(11) 0.8172(2) 0.39054(6) 0.0413(4) Uani d . 1 . .
    H H12 0.2798 0.8735 0.3720 0.050 Uiso calc R 1 . .
    C C13 0.28220(11) 0.7344(2) 0.43683(6) 0.0385(4) Uani d . 1 . .
    C C14 0.22023(11) 0.6473(2) 0.46155(5) 0.0395(4) Uani d . 1 . .
    H H14 0.2461 0.5826 0.4919 0.047 Uiso calc R 1 . .
    C C15 0.12351(11) 0.6539(2) 0.44275(5) 0.0370(4) Uani d . 1 . .
    H H15 0.0840 0.5956 0.4608 0.044 Uiso calc R 1 . .
    C C16 0.41687(13) 0.6822(3) 0.50911(7) 0.0713(6) Uani d . 1 . .
    H H16A 0.3946 0.7704 0.5305 0.107 Uiso calc R 1 . .
    H H16B 0.4865 0.6838 0.5173 0.107 Uiso calc R 1 . .
    H H16C 0.3949 0.5586 0.5149 0.107 Uiso calc R 1 . .
    C C17 0.43927(13) 0.8433(3) 0.43384(8) 0.0752(6) Uani d . 1 . .
    H H17A 0.4262 0.8142 0.3980 0.113 Uiso calc R 1 . .
    H H17B 0.5061 0.8173 0.4500 0.113 Uiso calc R 1 . .
    H H17C 0.4262 0.9737 0.4380 0.113 Uiso calc R 1 . .
    O O2 -0.37910(8) 0.25472(19) 0.34392(5) 0.0634(4) Uani d . 1 . .
    N N2 0.33071(9) 0.24688(19) 0.33231(5) 0.0443(4) Uani d . 1 . .
    C C18 -0.30784(12) 0.2279(2) 0.32776(6) 0.0444(4) Uani d . 1 . .
    C C19 -0.31707(11) 0.1739(2) 0.27539(6) 0.0410(4) Uani d . 1 . .
    C C20 -0.23808(10) 0.1486(2) 0.25927(6) 0.0386(4) Uani d . 1 . .
    H H20 -0.2453 0.1116 0.2254 0.046 Uiso calc R 1 . .
    C C21 -0.14294(10) 0.1744(2) 0.29038(5) 0.0348(4) Uani d . 1 . .
    C C22 -0.13547(11) 0.2196(2) 0.34218(6) 0.0387(4) Uani d . 1 . .
    H H22 -0.0739 0.2329 0.3641 0.046 Uiso calc R 1 . .
    C C23 -0.21173(11) 0.2438(2) 0.36091(6) 0.0404(4) Uani d . 1 . .
    C C24 -0.41593(11) 0.1501(3) 0.24209(7) 0.0547(5) Uani d . 1 . .
    H H24A -0.4121 0.1181 0.2081 0.082 Uiso calc R 1 . .
    H H24B -0.4515 0.2651 0.2411 0.082 Uiso calc R 1 . .
    H H24C -0.4485 0.0516 0.2554 0.082 Uiso calc R 1 . .
    C C25 -0.20350(13) 0.2812(3) 0.41543(6) 0.0535(5) Uani d . 1 . .
    H H25A -0.1363 0.2953 0.4331 0.080 Uiso calc R 1 . .
    H H25B -0.2309 0.1783 0.4300 0.080 Uiso calc R 1 . .
    H H25C -0.2379 0.3944 0.4188 0.080 Uiso calc R 1 . .
    C C26 -0.06843(10) 0.1560(2) 0.26859(5) 0.0348(4) Uani d . 1 . .
    H H26 -0.0867 0.1124 0.2350 0.042 Uiso calc R 1 . .
    C C27 0.03223(10) 0.1899(2) 0.28665(5) 0.0322(4) Uani d . 1 . .
    C C28 0.09255(10) 0.1161(2) 0.25908(5) 0.0344(4) Uani d . 1 . .
    H H28 0.0648 0.0509 0.2291 0.041 Uiso calc R 1 . .
    C C29 0.18928(10) 0.1334(2) 0.27339(5) 0.0356(4) Uani d . 1 . .
    H H29 0.2268 0.0777 0.2538 0.043 Uiso calc R 1 . .
    C C30 0.23412(10) 0.2326(2) 0.31684(5) 0.0337(4) Uani d . 1 . .
    C C31 0.17424(10) 0.3170(2) 0.34342(5) 0.0352(4) Uani d . 1 . .
    H H31 0.2015 0.3904 0.3720 0.042 Uiso calc R 1 . .
    C C32 0.07772(10) 0.2950(2) 0.32885(5) 0.0340(4) Uani d . 1 . .
    H H32 0.0399 0.3529 0.3479 0.041 Uiso calc R 1 . .
    C C33 0.37588(11) 0.3514(3) 0.37678(6) 0.0547(5) Uani d . 1 . .
    H H33A 0.3545 0.4795 0.3724 0.082 Uiso calc R 1 . .
    H H33B 0.4451 0.3468 0.3820 0.082 Uiso calc R 1 . .
    H H33C 0.3586 0.2987 0.4060 0.082 Uiso calc R 1 . .
    C C34 0.39029(11) 0.1576(3) 0.30456(7) 0.0613(5) Uani d . 1 . .
    H H34A 0.3789 0.0247 0.3038 0.092 Uiso calc R 1 . .
    H H34B 0.4572 0.1823 0.3209 0.092 Uiso calc R 1 . .
    H H34C 0.3751 0.2051 0.2702 0.092 Uiso calc R 1 . .
loop_
    _atom_site_aniso_label
    _atom_site_aniso_U_11
    _atom_site_aniso_U_22
    _atom_site_aniso_U_33
    _atom_site_aniso_U_12
    _atom_site_aniso_U_13
    _atom_site_aniso_U_23
    O1 0.0423(7) 0.0853(11) 0.0637(8) -0.0013(7) 0.0201(6) 0.0060(7)
    N1 0.0368(8) 0.0599(10) 0.0510(9) -0.0005(7) 0.0087(7) -0.0015(7)
    C1 0.0380(10) 0.0389(10) 0.0521(10) 0.0030(7) 0.0124(8) 0.0058(8)
    C2 0.0385(10) 0.0414(11) 0.0488(10) 0.0007(8) 0.0045(8) 0.0039(8)
    C3 0.0431(10) 0.0449(11) 0.0361(9) 0.0003(8) 0.0036(7) 0.0007(7)
    C4 0.0378(9) 0.0333(9) 0.0386(9) 0.0011(7) 0.0053(7) -0.0010(7)
    C5 0.0364(9) 0.0357(10) 0.0375(9) 0.0031(7) 0.0055(7) -0.0011(7)
    C6 0.0435(10) 0.0293(9) 0.0387(9) 0.0022(7) 0.0099(7) 0.0004(7)
    C7 0.0396(10) 0.0792(15) 0.0615(12) -0.0030(10) 0.0018(8) 0.0074(10)
    C8 0.0514(11) 0.0480(11) 0.0455(10) 0.0000(8) 0.0158(8) -0.0053(8)
    C9 0.0430(10) 0.0396(10) 0.0343(8) 0.0027(7) 0.0075(7) -0.0001(7)
    C10 0.0376(9) 0.0342(9) 0.0333(8) 0.0021(7) 0.0093(7) -0.0037(7)
    C11 0.0481(11) 0.0388(10) 0.0329(8) 0.0061(8) 0.0129(7) 0.0021(7)
    C12 0.0440(10) 0.0403(10) 0.0444(9) 0.0017(8) 0.0199(8) 0.0006(8)
    C13 0.0370(9) 0.0378(10) 0.0410(9) 0.0029(7) 0.0108(7) -0.0065(7)
    C14 0.0435(10) 0.0419(10) 0.0330(8) 0.0071(8) 0.0096(7) 0.0011(7)
    C15 0.0418(10) 0.0361(10) 0.0356(8) 0.0032(7) 0.0144(7) 0.0003(7)
    C16 0.0454(11) 0.1020(18) 0.0574(12) 0.0055(11) -0.0036(9) -0.0013(11)
    C17 0.0449(12) 0.0843(17) 0.0953(16) -0.0098(11) 0.0155(11) 0.0064(13)
    O2 0.0438(7) 0.0777(10) 0.0766(9) -0.0019(6) 0.0296(7) -0.0172(7)
    N2 0.0300(8) 0.0539(10) 0.0487(8) -0.0022(6) 0.0097(6) -0.0082(7)
    C18 0.0397(10) 0.0411(11) 0.0572(11) -0.0015(8) 0.0210(8) -0.0019(8)
    C19 0.0327(9) 0.0379(10) 0.0519(10) -0.0006(7) 0.0099(7) -0.0001(8)
    C20 0.0365(9) 0.0383(10) 0.0398(9) -0.0006(7) 0.0073(7) -0.0029(7)
    C21 0.0339(9) 0.0324(9) 0.0375(8) 0.0014(7) 0.0081(7) 0.0002(7)
    C22 0.0337(9) 0.0408(10) 0.0400(9) -0.0033(7) 0.0066(7) 0.0003(7)
    C23 0.0436(10) 0.0369(10) 0.0437(9) -0.0036(7) 0.0165(8) -0.0023(7)
    C24 0.0359(10) 0.0649(13) 0.0630(11) -0.0020(9) 0.0117(8) -0.0051(9)
    C25 0.0613(12) 0.0562(13) 0.0482(10) -0.0044(9) 0.0237(9) -0.0043(9)
    C26 0.0331(9) 0.0354(9) 0.0345(8) 0.0013(7) 0.0060(7) -0.0011(7)
    C27 0.0324(9) 0.0325(9) 0.0314(8) 0.0024(7) 0.0074(6) 0.0025(6)
    C28 0.0370(9) 0.0363(9) 0.0296(8) -0.0012(7) 0.0080(6) 0.0004(6)
    C29 0.0365(9) 0.0372(10) 0.0366(8) 0.0007(7) 0.0159(7) -0.0013(7)
    C30 0.0284(8) 0.0368(10) 0.0360(8) 0.0004(7) 0.0084(6) 0.0042(7)
    C31 0.0357(9) 0.0363(10) 0.0327(8) -0.0024(7) 0.0070(7) -0.0022(7)
    C32 0.0335(9) 0.0352(9) 0.0342(8) 0.0021(7) 0.0104(7) -0.0008(7)
    C33 0.0362(10) 0.0668(14) 0.0552(10) -0.0054(9) 0.0006(8) -0.0090(9)
    C34 0.0337(10) 0.0803(15) 0.0735(13) -0.0009(9) 0.0201(9) -0.0154(11)
_geom_special_details
;
All e.s.d.'s (except the e.s.d. in the dihedral angle between two l.s. planes)
are estimated using the full covariance matrix. The cell e.s.d.'s are taken
into account individually in the estimation of e.s.d.'s in distances, angles
and torsion angles; correlations between e.s.d.'s in cell parameters are only
used when they are defined by crystal symmetry. An approximate (isotropic)
treatment of cell e.s.d.'s is used for estimating e.s.d.'s involving l.s.
planes.
;
loop_
    _geom_bond_atom_site_label_1
    _geom_bond_atom_site_label_2
    _geom_bond_site_symmetry_2
    _geom_bond_distance
    _geom_bond_publ_flag
    O1 C1 . 1.2406(18) ?
    N1 C13 . 1.376(2) ?
    N1 C17 . 1.447(2) ?
    N1 C16 . 1.455(2) ?
    C1 C2 . 1.470(2) ?
    C1 C6 . 1.471(2) ?
    C2 C3 . 1.341(2) ?
    C2 C7 . 1.511(2) ?
    C3 C4 . 1.442(2) ?
    C3 H3 . 0.9500 ?
    C4 C9 . 1.373(2) ?
    C4 C5 . 1.447(2) ?
    C5 C6 . 1.347(2) ?
    C5 H5 . 0.9500 ?
    C6 C8 . 1.500(2) ?
    C7 H7A . 0.9800 ?
    C7 H7B . 0.9800 ?
    C7 H7C . 0.9800 ?
    C8 H8A . 0.9800 ?
    C8 H8B . 0.9800 ?
    C8 H8C . 0.9800 ?
    C9 C10 . 1.443(2) ?
    C9 H9 . 0.9500 ?
    C10 C11 . 1.401(2) ?
    C10 C15 . 1.406(2) ?
    C11 C12 . 1.374(2) ?
    C11 H11 . 0.9500 ?
    C12 C13 . 1.402(2) ?
    C12 H12 . 0.9500 ?
    C13 C14 . 1.410(2) ?
    C14 C15 . 1.371(2) ?
    C14 H14 . 0.9500 ?
    C15 H15 . 0.9500 ?
    C16 H16A . 0.9800 ?
    C16 H16B . 0.9800 ?
    C16 H16C . 0.9800 ?
    C17 H17A . 0.9800 ?
    C17 H17B . 0.9800 ?
    C17 H17C . 0.9800 ?
    O2 C18 . 1.2418(18) ?
    N2 C30 . 1.3642(18) ?
    N2 C34 . 1.446(2) ?
    N2 C33 . 1.450(2) ?
    C18 C23 . 1.468(2) ?
    C18 C19 . 1.468(2) ?
    C19 C20 . 1.344(2) ?
    C19 C24 . 1.507(2) ?
    C20 C21 . 1.443(2) ?
    C20 H20 . 0.9500 ?
    C21 C26 . 1.371(2) ?
    C21 C22 . 1.441(2) ?
    C22 C23 . 1.347(2) ?
    C22 H22 . 0.9500 ?
    C23 C25 . 1.501(2) ?
    C24 H24A . 0.9800 ?
    C24 H24B . 0.9800 ?
    C24 H24C . 0.9800 ?
    C25 H25A . 0.9800 ?
    C25 H25B . 0.9800 ?
    C25 H25C . 0.9800 ?
    C26 C27 . 1.4426(19) ?
    C26 H26 . 0.9500 ?
    C27 C28 . 1.404(2) ?
    C27 C32 . 1.409(2) ?
    C28 C29 . 1.367(2) ?
    C28 H28 . 0.9500 ?
    C29 C30 . 1.409(2) ?
    C29 H29 . 0.9500 ?
    C30 C31 . 1.412(2) ?
    C31 C32 . 1.368(2) ?
    C31 H31 . 0.9500 ?
    C32 H32 . 0.9500 ?
    C33 H33A . 0.9800 ?
    C33 H33B . 0.9800 ?
    C33 H33C . 0.9800 ?
    C34 H34A . 0.9800 ?
    C34 H34B . 0.9800 ?
    C34 H34C . 0.9800 ?
loop_
    _geom_angle_atom_site_label_1
    _geom_angle_atom_site_label_2
    _geom_angle_atom_site_label_3
    _geom_angle_site_symmetry_1
    _geom_angle_site_symmetry_3
    _geom_angle
    _geom_angle_publ_flag
    C13 N1 C17 . . 119.38(14) ?
    C13 N1 C16 . . 119.30(14) ?
    C17 N1 C16 . . 116.99(14) ?
    O1 C1 C2 . . 121.20(15) ?
    O1 C1 C6 . . 120.85(15) ?
    C2 C1 C6 . . 117.93(14) ?
    C3 C2 C1 . . 119.39(14) ?
    C3 C2 C7 . . 123.14(16) ?
    C1 C2 C7 . . 117.47(15) ?
    C2 C3 C4 . . 123.54(15) ?
    C2 C3 H3 . . 118.2 ?
    C4 C3 H3 . . 118.2 ?
    C9 C4 C3 . . 119.46(14) ?
    C9 C4 C5 . . 124.14(14) ?
    C3 C4 C5 . . 116.32(14) ?
    C6 C5 C4 . . 122.78(14) ?
    C6 C5 H5 . . 118.6 ?
    C4 C5 H5 . . 118.6 ?
    C5 C6 C1 . . 119.69(14) ?
    C5 C6 C8 . . 123.10(14) ?
    C1 C6 C8 . . 117.18(14) ?
    C2 C7 H7A . . 109.5 ?
    C2 C7 H7B . . 109.5 ?
    H7A C7 H7B . . 109.5 ?
    C2 C7 H7C . . 109.5 ?
    H7A C7 H7C . . 109.5 ?
    H7B C7 H7C . . 109.5 ?
    C6 C8 H8A . . 109.5 ?
    C6 C8 H8B . . 109.5 ?
    H8A C8 H8B . . 109.5 ?
    C6 C8 H8C . . 109.5 ?
    H8A C8 H8C . . 109.5 ?
    H8B C8 H8C . . 109.5 ?
    C4 C9 C10 . . 130.31(14) ?
    C4 C9 H9 . . 114.8 ?
    C10 C9 H9 . . 114.8 ?
    C11 C10 C15 . . 115.83(13) ?
    C11 C10 C9 . . 119.57(13) ?
    C15 C10 C9 . . 124.60(14) ?
    C12 C11 C10 . . 122.60(14) ?
    C12 C11 H11 . . 118.7 ?
    C10 C11 H11 . . 118.7 ?
    C11 C12 C13 . . 121.08(14) ?
    C11 C12 H12 . . 119.5 ?
    C13 C12 H12 . . 119.5 ?
    N1 C13 C12 . . 122.09(14) ?
    N1 C13 C14 . . 121.14(14) ?
    C12 C13 C14 . . 116.74(14) ?
    C15 C14 C13 . . 121.43(14) ?
    C15 C14 H14 . . 119.3 ?
    C13 C14 H14 . . 119.3 ?
    C14 C15 C10 . . 122.08(14) ?
    C14 C15 H15 . . 119.0 ?
    C10 C15 H15 . . 119.0 ?
    N1 C16 H16A . . 109.5 ?
    N1 C16 H16B . . 109.5 ?
    H16A C16 H16B . . 109.5 ?
    N1 C16 H16C . . 109.5 ?
    H16A C16 H16C . . 109.5 ?
    H16B C16 H16C . . 109.5 ?
    N1 C17 H17A . . 109.5 ?
    N1 C17 H17B . . 109.5 ?
    H17A C17 H17B . . 109.5 ?
    N1 C17 H17C . . 109.5 ?
    H17A C17 H17C . . 109.5 ?
    H17B C17 H17C . . 109.5 ?
    C30 N2 C34 . . 120.48(13) ?
    C30 N2 C33 . . 120.93(13) ?
    C34 N2 C33 . . 118.59(13) ?
    O2 C18 C23 . . 120.91(15) ?
    O2 C18 C19 . . 121.12(15) ?
    C23 C18 C19 . . 117.94(13) ?
    C20 C19 C18 . . 119.19(14) ?
    C20 C19 C24 . . 123.09(15) ?
    C18 C19 C24 . . 117.72(14) ?
    C19 C20 C21 . . 123.81(14) ?
    C19 C20 H20 . . 118.1 ?
    C21 C20 H20 . . 118.1 ?
    C26 C21 C22 . . 125.83(13) ?
    C26 C21 C20 . . 118.16(13) ?
    C22 C21 C20 . . 116.00(13) ?
    C23 C22 C21 . . 123.07(14) ?
    C23 C22 H22 . . 118.5 ?
    C21 C22 H22 . . 118.5 ?
    C22 C23 C18 . . 119.83(14) ?
    C22 C23 C25 . . 122.80(15) ?
    C18 C23 C25 . . 117.34(14) ?
    C19 C24 H24A . . 109.5 ?
    C19 C24 H24B . . 109.5 ?
    H24A C24 H24B . . 109.5 ?
    C19 C24 H24C . . 109.5 ?
    H24A C24 H24C . . 109.5 ?
    H24B C24 H24C . . 109.5 ?
    C23 C25 H25A . . 109.5 ?
    C23 C25 H25B . . 109.5 ?
    H25A C25 H25B . . 109.5 ?
    C23 C25 H25C . . 109.5 ?
    H25A C25 H25C . . 109.5 ?
    H25B C25 H25C . . 109.5 ?
    C21 C26 C27 . . 132.61(14) ?
    C21 C26 H26 . . 113.7 ?
    C27 C26 H26 . . 113.7 ?
    C28 C27 C32 . . 115.29(13) ?
    C28 C27 C26 . . 117.75(13) ?
    C32 C27 C26 . . 126.93(13) ?
    C29 C28 C27 . . 123.11(13) ?
    C29 C28 H28 . . 118.4 ?
    C27 C28 H28 . . 118.4 ?
    C28 C29 C30 . . 120.92(13) ?
    C28 C29 H29 . . 119.5 ?
    C30 C29 H29 . . 119.5 ?
    N2 C30 C29 . . 121.54(13) ?
    N2 C30 C31 . . 121.71(13) ?
    C29 C30 C31 . . 116.75(13) ?
    C32 C31 C30 . . 121.21(13) ?
    C32 C31 H31 . . 119.4 ?
    C30 C31 H31 . . 119.4 ?
    C31 C32 C27 . . 122.56(13) ?
    C31 C32 H32 . . 118.7 ?
    C27 C32 H32 . . 118.7 ?
    N2 C33 H33A . . 109.5 ?
    N2 C33 H33B . . 109.5 ?
    H33A C33 H33B . . 109.5 ?
    N2 C33 H33C . . 109.5 ?
    H33A C33 H33C . . 109.5 ?
    H33B C33 H33C . . 109.5 ?
    N2 C34 H34A . . 109.5 ?
    N2 C34 H34B . . 109.5 ?
    H34A C34 H34B . . 109.5 ?
    N2 C34 H34C . . 109.5 ?
    H34A C34 H34C . . 109.5 ?
    H34B C34 H34C . . 109.5 ?
loop_
    _geom_torsion_atom_site_label_1
    _geom_torsion_atom_site_label_2
    _geom_torsion_atom_site_label_3
    _geom_torsion_atom_site_label_4
    _geom_torsion_site_symmetry_1
    _geom_torsion_site_symmetry_2
    _geom_torsion_site_symmetry_3
    _geom_torsion_site_symmetry_4
    _geom_torsion
    _geom_torsion_publ_flag
    O1 C1 C2 C3 . . . . -178.22(16) ?
    C6 C1 C2 C3 . . . . 3.3(2) ?
    O1 C1 C2 C7 . . . . 1.5(2) ?
    C6 C1 C2 C7 . . . . -176.94(15) ?
    C1 C2 C3 C4 . . . . 2.3(3) ?
    C7 C2 C3 C4 . . . . -177.45(16) ?
    C2 C3 C4 C9 . . . . 177.69(16) ?
    C2 C3 C4 C5 . . . . -5.3(2) ?
    C9 C4 C5 C6 . . . . 179.44(15) ?
    C3 C4 C5 C6 . . . . 2.6(2) ?
    C4 C5 C6 C1 . . . . 2.9(2) ?
    C4 C5 C6 C8 . . . . -175.02(15) ?
    O1 C1 C6 C5 . . . . 175.68(15) ?
    C2 C1 C6 C5 . . . . -5.8(2) ?
    O1 C1 C6 C8 . . . . -6.3(2) ?
    C2 C1 C6 C8 . . . . 172.17(15) ?
    C3 C4 C9 C10 . . . . -172.71(15) ?
    C5 C4 C9 C10 . . . . 10.5(3) ?
    C4 C9 C10 C11 . . . . -151.45(17) ?
    C4 C9 C10 C15 . . . . 29.2(3) ?
    C15 C10 C11 C12 . . . . -5.2(2) ?
    C9 C10 C11 C12 . . . . 175.42(14) ?
    C10 C11 C12 C13 . . . . 2.4(2) ?
    C17 N1 C13 C12 . . . . 10.3(2) ?
    C16 N1 C13 C12 . . . . 166.30(17) ?
    C17 N1 C13 C14 . . . . -171.83(16) ?
    C16 N1 C13 C14 . . . . -15.9(2) ?
    C11 C12 C13 N1 . . . . -179.73(15) ?
    C11 C12 C13 C14 . . . . 2.3(2) ?
    N1 C13 C14 C15 . . . . 177.92(14) ?
    C12 C13 C14 C15 . . . . -4.1(2) ?
    C13 C14 C15 C10 . . . . 1.3(2) ?
    C11 C10 C15 C14 . . . . 3.3(2) ?
    C9 C10 C15 C14 . . . . -177.29(14) ?
    O2 C18 C19 C20 . . . . 179.15(16) ?
    C23 C18 C19 C20 . . . . -2.7(2) ?
    O2 C18 C19 C24 . . . . -0.6(2) ?
    C23 C18 C19 C24 . . . . 177.49(15) ?
    C18 C19 C20 C21 . . . . -1.1(2) ?
    C24 C19 C20 C21 . . . . 178.72(15) ?
    C19 C20 C21 C26 . . . . -175.74(15) ?
    C19 C20 C21 C22 . . . . 3.6(2) ?
    C26 C21 C22 C23 . . . . 176.92(16) ?
    C20 C21 C22 C23 . . . . -2.4(2) ?
    C21 C22 C23 C18 . . . . -1.3(2) ?
    C21 C22 C23 C25 . . . . 176.74(16) ?
    O2 C18 C23 C22 . . . . -178.00(16) ?
    C19 C18 C23 C22 . . . . 3.9(2) ?
    O2 C18 C23 C25 . . . . 3.9(2) ?
    C19 C18 C23 C25 . . . . -174.24(15) ?
    C22 C21 C26 C27 . . . . -6.6(3) ?
    C20 C21 C26 C27 . . . . 172.68(15) ?
    C21 C26 C27 C28 . . . . 165.06(16) ?
    C21 C26 C27 C32 . . . . -16.9(3) ?
    C32 C27 C28 C29 . . . . 4.1(2) ?
    C26 C27 C28 C29 . . . . -177.62(13) ?
    C27 C28 C29 C30 . . . . -1.7(2) ?
    C34 N2 C30 C29 . . . . -0.8(2) ?
    C33 N2 C30 C29 . . . . 179.24(15) ?
    C34 N2 C30 C31 . . . . 179.45(15) ?
    C33 N2 C30 C31 . . . . -0.5(2) ?
    C28 C29 C30 N2 . . . . 178.22(14) ?
    C28 C29 C30 C31 . . . . -2.0(2) ?
    N2 C30 C31 C32 . . . . -177.05(14) ?
    C29 C30 C31 C32 . . . . 3.2(2) ?
    C30 C31 C32 C27 . . . . -0.7(2) ?
    C28 C27 C32 C31 . . . . -2.9(2) ?
    C26 C27 C32 C31 . . . . 179.02(14) ?
loop_
    _geom_hbond_atom_site_label_D
    _geom_hbond_atom_site_label_H
    _geom_hbond_atom_site_label_A
    _geom_hbond_site_symmetry_A
    _geom_hbond_distance_DH
    _geom_hbond_distance_HA
    _geom_hbond_distance_DA
    _geom_hbond_angle_DHA
    C17 H17B O1 1_655 0.98 2.51 3.456(2) 163
    C34 H34B O2 1_655 0.98 2.36 3.328(2) 169
data_global
_journal_date_recd_electronic     2009-07-02
_journal_date_accepted     2009-08-03
_journal_name_full     'Acta Crystallographica, Section E'
_journal_year     2009
_journal_volume     65
_journal_issue      9
_journal_page_first     o2102
_journal_page_last     o2102
_journal_paper_category     QO
_journal_coeditor_code     FL2253
_publ_contact_author_name     'Peter Mayer'
_publ_contact_author_address
;
Department Chemie und Biochemie
Ludwig-Maximilians Universit\"at
Butenandtstrasse 5--13 (Haus D)
D-81377 M\"unchen
Germany
;
_publ_contact_author_email     'pemay@cup.uni-muenchen.de'
_publ_contact_author_fax     '+49-89-2180-77407'
_publ_contact_author_phone     '+49-89-2180-77399'
_publ_section_title
;
4-[4-(Dimethylamino)benzylidene]-2,6-dimethylcyclohexa-2,5-dienone
;
loop_
    _publ_author_name
    _publ_author_address
    'Hampel, Nathalie'
;
Ludwig-Maximilians-Universit\"at
Department
Butenandtstrasse 5--13
81377 M\"unchen
Germany
;
    'Richter, Dorothea'
;
Ludwig-Maximilians-Universit\"at
Department
Butenandtstrasse 5--13
81377 M\"unchen
Germany
;
    'Ofial, Armin R.'
;
Ludwig-Maximilians-Universit\"at
Department
Butenandtstrasse 5--13
81377 M\"unchen
Germany
;
    'Mayr, Herbert'
;
Ludwig-Maximilians-Universit\"at
Department
Butenandtstrasse 5--13
81377 M\"unchen
Germany
;
    'Mayer, Peter'
;
Ludwig-Maximilians-Universit\"at
Department
Butenandtstrasse 5--13
81377 M\"unchen
Germany
;
