# Supplementary material for: 4-[4-(Dimethyl­amino)benzyl­idene]-2,6-dimethyl­cyclo­hexa-2,5-dienone
Source: Acta Crystallogr Sect E Struct Rep Online. 2009 Aug 8;65(Pt 9):o2102. doi: 10.1107/S1600536809030748 (PMC2969876; doi:10.1107/S1600536809030748)
Supplement: Supplementary file 2 [file e-65-o2102-Isup2.hkl]

# 
# h,k,l, Fc-squared, Fo-squared, sigma(Fo-squared) and status flag 
# 
data_I
_shelx_title '  nn065 in P21/c (14) sir97' 
_shelx_refln_list_code          4 
_shelx_F_calc_maximum      180.13 
_exptl_crystal_F_000      1088.00 
_reflns_d_resolution_high  0.8000 
 
loop_ 
 _symmetry_equiv_pos_as_xyz 
 'x, y, z' 
 '-x, y+1/2, -z+1/2' 
 '-x, -y, -z' 
 'x, -y-1/2, z-1/2' 
 
_cell_length_a    14.5357 
_cell_length_b     7.2759 
_cell_length_c    27.5473 
_cell_angle_alpha  90.000 
_cell_angle_beta  104.646 
_cell_angle_gamma  90.000 
 
_shelx_F_squared_multiplier     1.000 
 
loop_ 
 _refln_index_h 
 _refln_index_k 
 _refln_index_l 
 _refln_F_squared_calc 
 _refln_F_squared_meas 
 _refln_F_squared_sigma 
 _refln_observed_status 
   4   0   0    15258.25    14413.49    324.03 o 
   5   0   0     2132.77     2230.23     57.58 o 
   6   0   0     4131.64     5007.99    310.73 o 
   7   0   0     1086.41     1431.37     38.76 o 
   8   0   0       89.63      124.11      7.45 o 
   9   0   0        3.31       15.50      8.33 o 
  10   0   0       24.55       52.21      6.42 o 
  11   0   0      237.21      301.33     14.99 o 
  13   0   0     1180.23     1342.52     86.91 o 
  15   0   0        0.04       45.28     11.78 o 
  16   0   0      149.11      222.77     54.13 o 
  17   0   0      421.17      562.13    204.03 o 
   1   1   0      115.97       76.00     35.58 o 
   2   1   0     2153.66     1886.53     38.77 o 
   3   1   0        9.52        9.57      1.50 o 
   4   1   0     6158.67     5900.10     84.88 o 
   5   1   0      407.04      378.69      7.99 o 
   6   1   0     1865.72     1994.46     33.83 o 
   7   1   0     2622.32     2724.88     50.47 o 
   8   1   0       86.84       95.93      5.53 o 
   9   1   0       48.27       53.96      3.16 o 
  10   1   0      728.75      773.03     19.01 o 
  11   1   0      117.56      108.21      5.87 o 
  12   1   0      923.66      914.85     27.91 o 
  13   1   0     1763.72     1575.61     70.89 o 
  14   1   0       45.79       31.72      6.51 o 
  15   1   0       46.67       35.78      8.42 o 
  16   1   0       21.88       10.73     11.97 o 
  17   1   0        8.43        3.64     31.75 o 
   1   2   0     2271.01     2081.88     37.49 o 
   2   2   0     8730.99     8549.01    120.71 o 
   3   2   0      946.44      886.84     20.89 o 
   4   2   0     2287.47     2147.46     54.24 o 
   5   2   0       51.18       39.45      2.60 o 
   6   2   0       96.61       94.93      6.16 o 
   7   2   0      357.82      359.31      7.72 o 
   8   2   0       49.42       46.72      3.79 o 
   9   2   0       17.58       17.76      3.23 o 
  10   2   0        3.58        5.38      3.91 o 
  11   2   0       47.65       47.35      2.75 o 
  12   2   0        8.69        3.43      3.16 o 
  13   2   0      555.14      543.37     26.98 o 
  14   2   0        1.89        2.65      5.26 o 
  15   2   0        1.94       11.50      5.87 o 
  16   2   0       54.16       34.27     14.23 o 
  17   2   0      267.84      322.40     95.06 o 
   1   3   0      383.77      353.57      8.77 o 
   2   3   0      197.40      196.46      6.23 o 
   3   3   0      389.12      350.34      8.37 o 
   4   3   0      950.81      914.30     22.84 o 
   5   3   0      910.73      899.26     16.79 o 
   7   3   0      271.96      264.85      7.72 o 
   8   3   0       84.40       74.02      5.89 o 
   9   3   0      123.33      118.79      5.98 o 
  10   3   0      282.09      273.89     10.27 o 
  11   3   0      772.09      831.25     25.57 o 
  12   3   0       57.06       97.03      7.18 o 
  13   3   0      606.34      613.97     46.32 o 
  14   3   0        0.00       -8.33     17.67 o 
  15   3   0        0.06       -8.51      9.51 o 
  16   3   0        3.75        1.75     12.94 o 
   0   4   0     4041.11     4304.27    105.91 o 
   1   4   0        1.13       11.71      4.21 o 
   2   4   0      876.90      894.55     20.43 o 
   3   4   0     2107.71     2060.05     58.58 o 
   4   4   0       50.54       48.51      4.34 o 
   5   4   0      121.89      136.48      7.17 o 
   6   4   0      166.49      149.32      7.11 o 
   7   4   0      236.66      220.32     13.22 o 
   8   4   0        1.23        6.99      2.61 o 
   9   4   0       15.65       10.30      4.67 o 
  10   4   0       16.60       21.84      5.27 o 
  11   4   0      129.54      132.85      9.57 o 
  12   4   0        0.31       -3.41      5.97 o 
  13   4   0       37.79       36.72      9.88 o 
  14   4   0        0.06       11.16     10.18 o 
  15   4   0        1.56        2.68     10.22 o 
   1   5   0      549.18      530.16     17.11 o 
   2   5   0       82.25       80.94      8.64 o 
   3   5   0      195.64      195.60      8.62 o 
   4   5   0       84.74       93.49      6.00 o 
   5   5   0      532.42      543.21     18.19 o 
   6   5   0      127.18      139.65      9.67 o 
   7   5   0        1.50        2.35      5.56 o 
   8   5   0      137.57      132.51      9.17 o 
   9   5   0       68.83       74.13      6.20 o 
  10   5   0      748.00      776.46     34.56 o 
  11   5   0      579.15      643.56     48.80 o 
  12   5   0       19.36       26.21     15.17 o 
  13   5   0      120.35      142.41     26.04 o 
  14   5   0        4.59       18.76     10.89 o 
   1   6   0       32.66       30.68      6.74 o 
   2   6   0       99.62       93.24      8.77 o 
   3   6   0      566.83      605.69     24.80 o 
   4   6   0      151.00      161.40      8.74 o 
   5   6   0       38.61       57.54      7.92 o 
   6   6   0       16.34       85.48     35.11 o 
   7   6   0      322.18      335.42     21.28 o 
   8   6   0        3.40       -6.46      6.46 o 
   9   6   0        7.18       15.12     10.42 o 
  10   6   0      204.89      237.33     30.67 o 
  11   6   0      331.60      371.31     59.91 o 
  12   6   0        0.43        8.83     11.16 o 
  13   6   0        8.55       -1.79     15.77 o 
   1   7   0      103.46      105.71     15.09 o 
   2   7   0        2.14        2.36      8.77 o 
   3   7   0       32.08       41.66      7.04 o 
   4   7   0        1.89        3.94      5.13 o 
   5   7   0        5.32        5.59      6.45 o 
   6   7   0       58.81       70.81     12.00 o 
   7   7   0       11.34       30.24     10.81 o 
   8   7   0       56.65       58.45     19.17 o 
   9   7   0       19.71        7.56      9.30 o 
  10   7   0      147.04      149.79     31.73 o 
  11   7   0       56.94       58.31     21.16 o 
   0   8   0       78.24      131.26     22.70 o 
   1   8   0       23.52       26.48     10.07 o 
   2   8   0       41.01       46.01     21.49 o 
   3   8   0       52.72       82.66     17.40 o 
   4   8   0       21.90        3.82     10.22 o 
   5   8   0        3.88       -5.02     11.47 o 
   6   8   0       70.58       44.84     13.50 o 
   7   8   0      147.91      155.87     38.41 o 
   8   8   0        0.71      -18.84     18.84 o 
   1   9   0       11.97      -17.09     17.48 o 
   2   9   0       38.48       82.70     36.38 o 
 -17   1   1        1.52       -9.91      9.92 o 
 -16   1   1        0.03       22.90     10.31 o 
 -15   1   1        5.47        8.77      6.64 o 
 -14   1   1        0.10       -2.55      4.72 o 
 -13   1   1        1.46        2.16      4.67 o 
 -12   1   1       23.19       28.08      5.56 o 
 -11   1   1      168.15      178.09      7.40 o 
 -10   1   1       60.45       39.51      5.56 o 
  -9   1   1        0.22        3.85      3.16 o 
  -8   1   1        8.63        6.11      3.95 o 
  -7   1   1      373.56      398.21     18.03 o 
  -6   1   1        2.04        1.20      1.83 o 
  -5   1   1      279.98      265.34      6.26 o 
  -4   1   1      142.16      137.20      3.97 o 
  -3   1   1       71.11       57.47      2.08 o 
  -2   1   1       33.74       26.25      1.50 o 
   2   1   1      181.00      170.66      3.35 o 
   3   1   1      152.94      141.89      2.75 o 
   4   1   1      101.89      102.02      3.06 o 
   5   1   1      294.96      306.64      6.91 o 
   6   1   1      192.72      204.81      4.30 o 
   7   1   1      314.99      320.02      6.17 o 
   8   1   1       25.67       24.83      2.25 o 
   9   1   1        0.02        2.43      2.25 o 
  10   1   1      167.96      177.80      7.12 o 
  11   1   1       50.22       54.21      4.92 o 
  12   1   1      230.72      219.02      9.93 o 
  13   1   1       47.11       31.73      5.71 o 
  14   1   1        0.01       -0.24      4.54 o 
  15   1   1        0.07       -2.12      4.82 o 
  16   1   1        5.69       11.34      9.75 o 
  17   1   1       72.00       83.30     31.23 o 
 -17   2   1        1.06        7.98     13.04 o 
 -16   2   1        4.75       -2.94      8.28 o 
 -15   2   1       79.36       99.53     13.37 o 
 -14   2   1       89.46       79.38      8.00 o 
 -13   2   1       18.47       44.80      7.84 o 
 -12   2   1        9.78       13.94      2.87 o 
 -11   2   1      120.68      108.81      4.64 o 
 -10   2   1      369.69      376.10     13.58 o 
  -9   2   1        7.29        6.06      3.13 o 
  -8   2   1       42.10       36.47      4.06 o 
  -7   2   1      282.77      318.15      9.62 o 
  -6   2   1      315.84      317.26      7.71 o 
  -5   2   1       20.80       22.87      2.28 o 
  -4   2   1       83.14       83.29      4.66 o 
  -3   2   1      119.90      100.97      3.20 o 
  -2   2   1     1041.12      948.08     16.00 o 
  -1   2   1     4822.18     4634.09     67.95 o 
   0   2   1     8180.16     7628.75    134.21 o 
   1   2   1      622.39      586.67     11.29 o 
   2   2   1     1165.41     1059.77     16.07 o 
   3   2   1        0.00        2.14      1.42 o 
   4   2   1      200.24      188.35      4.50 o 
   5   2   1        9.68       11.23      1.65 o 
   6   2   1      455.97      482.82      8.35 o 
   7   2   1      118.20      115.22      4.34 o 
   8   2   1       26.46       35.67      3.23 o 
   9   2   1       73.69       66.02      4.34 o 
  10   2   1        0.04       -2.17      2.38 o 
  11   2   1      692.98      741.95     23.45 o 
  12   2   1       37.51       49.18      6.76 o 
  13   2   1        0.00        0.26      4.04 o 
  14   2   1        9.56       17.27      5.78 o 
  15   2   1        2.32       -1.24     13.79 o 
  16   2   1       12.21       19.63     12.49 o 
  17   2   1        1.98       -5.20     16.66 o 
 -16   3   1        8.65       -5.91     12.19 o 
 -15   3   1       14.67       25.98     13.48 o 
 -14   3   1        0.57       -6.60      8.51 o 
 -13   3   1       50.14       64.94      7.46 o 
 -12   3   1       26.90       21.32      5.69 o 
 -11   3   1      488.27      527.39     18.21 o 
 -10   3   1      493.66      492.56     15.48 o 
  -9   3   1       60.23       64.79      5.86 o 
  -8   3   1        0.74       -0.88      3.05 o 
  -7   3   1      341.00      347.75     18.33 o 
  -6   3   1       11.81        4.48      2.70 o 
  -5   3   1      884.69      933.63     21.79 o 
  -4   3   1      618.16      648.96     12.24 o 
  -3   3   1       29.83       31.30      2.88 o 
  -2   3   1       11.42       15.37      3.01 o 
  -1   3   1     4801.12     4780.41     76.57 o 
   0   3   1     1820.06     1847.32     35.89 o 
   1   3   1      400.69      383.98      9.54 o 
   2   3   1      292.19      292.61      8.06 o 
   3   3   1      275.03      296.92      7.40 o 
   4   3   1      330.21      341.47     10.82 o 
   5   3   1      420.64      400.19      9.26 o 
   6   3   1      288.29      317.16     10.35 o 
   7   3   1      391.51      399.94     10.97 o 
   8   3   1        6.57        5.95      3.41 o 
   9   3   1      173.84      169.28      7.21 o 
  10   3   1      240.01      238.30      9.53 o 
  11   3   1       47.13       35.13      6.61 o 
  12   3   1      522.76      531.85     22.71 o 
  13   3   1      121.58      110.27     11.44 o 
  14   3   1        1.71        7.95      6.81 o 
  15   3   1        0.01        7.18      9.48 o 
  16   3   1        1.72       -2.91     14.05 o 
 -15   4   1       44.01       52.67     16.62 o 
 -14   4   1        8.87        6.28      9.56 o 
 -13   4   1        6.22        8.82      6.75 o 
 -12   4   1       85.13       84.91     14.27 o 
 -11   4   1      357.18      384.22     18.84 o 
 -10   4   1        2.84       -0.11      4.51 o 
  -9   4   1        4.12        7.55      2.10 o 
  -8   4   1       13.48       13.40      3.89 o 
  -7   4   1       17.95       15.86      3.59 o 
  -6   4   1       72.97       80.92      5.06 o 
  -5   4   1        1.09       -1.42      3.20 o 
  -4   4   1       27.40       28.00      3.27 o 
  -3   4   1      566.93      521.75     16.27 o 
  -2   4   1       59.08       49.54      4.22 o 
  -1   4   1      497.33      548.36     21.64 o 
   0   4   1       85.51      104.26      7.96 o 
   1   4   1      994.57      985.59     22.57 o 
   2   4   1       45.87       39.63      4.57 o 
   3   4   1      119.61      139.49      8.41 o 
   4   4   1       66.33       71.44      9.77 o 
   5   4   1       32.08       29.51      6.31 o 
   6   4   1       17.28       14.68      4.04 o 
   7   4   1      304.98      317.58     11.40 o 
   8   4   1        0.00       -0.09      2.58 o 
   9   4   1       31.59       33.51      2.81 o 
  10   4   1       14.74        7.85      4.76 o 
  11   4   1      701.44      741.08     32.75 o 
  12   4   1       74.90       87.78     10.03 o 
  13   4   1        2.90       -8.19      8.19 o 
  14   4   1        4.05        3.51     16.10 o 
  15   4   1        4.39       -4.25     12.98 o 
 -14   5   1        0.43      -14.11     16.08 o 
 -13   5   1      101.54       91.33     18.90 o 
 -12   5   1       29.54       35.23     11.13 o 
 -11   5   1      129.26      124.71     14.12 o 
 -10   5   1      518.97      544.80     22.84 o 
  -9   5   1      123.76      132.44      9.17 o 
  -8   5   1       12.78        5.04      4.83 o 
  -7   5   1       87.19       89.58      7.85 o 
  -6   5   1      132.48      142.78      9.01 o 
  -5   5   1      480.48      511.08     16.82 o 
  -4   5   1      209.87      231.59      9.51 o 
  -3   5   1       25.87       13.42      5.71 o 
  -2   5   1       48.22       39.68      7.51 o 
  -1   5   1     1725.47     1758.96     46.94 o 
   0   5   1     1233.51     1308.17     38.85 o 
   1   5   1       39.02       35.49      7.81 o 
   2   5   1      843.07      844.74     25.38 o 
   3   5   1      218.43      242.94      9.30 o 
   4   5   1      103.68       95.29      6.00 o 
   5   5   1        1.24        0.24      6.46 o 
   6   5   1      191.85      199.97     11.33 o 
   7   5   1        8.22        9.76      8.00 o 
   8   5   1      122.46      123.22      6.70 o 
   9   5   1      490.60      496.31     22.78 o 
  10   5   1        0.88       14.72      6.21 o 
  11   5   1       18.88        8.09     11.23 o 
  12   5   1       19.88       37.60     12.06 o 
  13   5   1       19.83       36.18     13.23 o 
  14   5   1        3.48        6.36     12.24 o 
 -13   6   1       12.72       11.95     14.36 o 
 -12   6   1       61.93       62.96     18.04 o 
 -11   6   1      236.75      253.17     41.02 o 
 -10   6   1      198.16      220.94     29.38 o 
  -9   6   1        1.08       -0.02     11.28 o 
  -8   6   1       66.72       68.00     25.44 o 
  -7   6   1       95.84      108.71     19.78 o 
  -6   6   1      289.66      278.38     18.26 o 
  -5   6   1       14.84       13.26      8.49 o 
  -4   6   1       72.53       58.58     19.70 o 
  -3   6   1      216.25      208.80     20.41 o 
  -2   6   1        2.56        6.94      5.21 o 
  -1   6   1        6.13        0.14      6.01 o 
   0   6   1      416.77      404.54     19.91 o 
   1   6   1      679.42      661.55     25.90 o 
   2   6   1       54.83       70.01      7.94 o 
   3   6   1      109.04      110.87      8.43 o 
   4   6   1       13.96       13.61      5.15 o 
   5   6   1       92.46       78.30     12.57 o 
   6   6   1       78.57       79.58      9.49 o 
   7   6   1      178.63      173.95     13.06 o 
   8   6   1        6.93        2.95     10.52 o 
   9   6   1        5.05       11.39      4.55 o 
  10   6   1        2.34       12.16     13.33 o 
  11   6   1       66.97       72.19     17.61 o 
  12   6   1      220.25      250.71     49.04 o 
  13   6   1       22.24       16.70     16.67 o 
 -11   7   1        0.57       -6.93     17.83 o 
 -10   7   1      118.47      132.75     28.67 o 
  -9   7   1        6.37       21.98     12.16 o 
  -8   7   1       48.15       54.25     16.90 o 
  -7   7   1        9.41        9.37     10.20 o 
  -6   7   1       60.78       59.87     13.86 o 
  -5   7   1       98.44       90.98     10.78 o 
  -4   7   1       15.39       24.20      7.50 o 
  -3   7   1        0.73        2.40      6.60 o 
  -2   7   1        0.09       -5.54      5.61 o 
  -1   7   1      213.48      190.24     17.81 o 
   0   7   1      335.12      305.50     36.92 o 
   1   7   1       17.10       18.30      7.52 o 
   2   7   1      185.13      191.27     16.16 o 
   3   7   1       35.39       30.63      7.51 o 
   4   7   1        5.94       -3.40      9.17 o 
   5   7   1        4.30       -2.68      6.97 o 
   6   7   1       26.10       33.12     10.87 o 
   7   7   1       15.83       -5.96      8.33 o 
   8   7   1       20.92        9.43     19.86 o 
   9   7   1      176.62      184.43     37.21 o 
  10   7   1       45.64       28.91     14.62 o 
  11   7   1       43.18       41.11     18.08 o 
  -8   8   1       11.14       11.71     15.95 o 
  -7   8   1        7.24        9.15     21.04 o 
  -6   8   1       70.62       75.40     16.78 o 
  -5   8   1       29.34       24.70     13.74 o 
  -4   8   1       11.56       -2.66      9.28 o 
  -3   8   1        0.28       -8.89      9.11 o 
  -2   8   1        7.79        0.83      8.36 o 
  -1   8   1       17.13       22.52      7.98 o 
   0   8   1      127.75      118.04     15.02 o 
   1   8   1      227.44      217.09     29.12 o 
   2   8   1        0.79       -4.98      8.80 o 
   3   8   1        6.15        3.76      8.38 o 
   4   8   1       11.58       10.51     14.85 o 
   5   8   1       56.25       45.74     15.33 o 
   6   8   1        2.02       -5.34      9.37 o 
   7   8   1       23.25       18.74     11.56 o 
   8   8   1        3.77        2.98     12.35 o 
  -2   9   1        8.89      -15.69     16.17 o 
  -1   9   1        9.87       10.06     21.43 o 
   0   9   1       41.95       14.43     14.62 o 
   1   9   1       15.98       35.55     22.98 o 
   2   9   1        1.81       24.74     22.07 o 
 -17   0   2       44.50       27.07     20.82 o 
 -16   0   2       32.35       49.09     15.09 o 
 -15   0   2       10.97       -0.37      5.97 o 
 -14   0   2       61.00       55.25     11.97 o 
 -13   0   2       45.10       43.58      5.59 o 
 -12   0   2        0.03        1.24      4.97 o 
 -11   0   2      776.25      747.83     26.50 o 
 -10   0   2       10.26        2.08      4.00 o 
  -9   0   2        2.93       12.78      4.00 o 
  -8   0   2      446.92      607.56     14.99 o 
  -7   0   2     2140.61     2186.40     58.33 o 
  -6   0   2      202.26      178.35     17.70 o 
  -5   0   2      944.79     1052.48     34.82 o 
  -4   0   2      505.67      434.57      9.99 o 
  -3   0   2     8869.12     7574.21    130.30 o 
   3   0   2      109.51       97.40      2.94 o 
   4   0   2      159.88      154.67      4.42 o 
   5   0   2      118.05      100.87      5.48 o 
   6   0   2      345.47      336.49     12.13 o 
   7   0   2      506.06      477.30     21.86 o 
   8   0   2      252.08      259.81     11.90 o 
   9   0   2       84.80       66.51      5.59 o 
  10   0   2       21.12       11.69      3.81 o 
  11   0   2      150.22      186.59     10.93 o 
  12   0   2      172.10       92.62     16.66 o 
  13   0   2        0.94        5.83      3.46 o 
  14   0   2      285.11      286.00     29.94 o 
  15   0   2        0.04        4.16     13.53 o 
  16   0   2       51.94       73.91     23.94 o 
  17   0   2      148.41      168.64     91.61 o 
 -17   1   2      145.48      202.76     40.61 o 
 -16   1   2       71.27       79.14     12.94 o 
 -15   1   2       18.68       27.27      6.64 o 
 -14   1   2        2.89        1.81      5.22 o 
 -13   1   2      161.54      189.63     11.42 o 
 -12   1   2     1915.37     2031.73     52.73 o 
 -11   1   2     2771.65     2804.31     61.07 o 
 -10   1   2      339.42      320.40     10.26 o 
  -9   1   2       23.19       26.36      2.70 o 
  -8   1   2       20.81       38.69      4.51 o 
  -7   1   2      171.67      190.66      7.36 o 
  -6   1   2      359.15      327.76      7.92 o 
  -5   1   2       46.72       49.43      2.80 o 
  -4   1   2       32.77       35.13      3.76 o 
  -3   1   2      503.87      461.84      8.87 o 
  -2   1   2      132.81      104.21      3.06 o 
  -1   1   2      616.45      244.01    100.37 o 
   0   1   2      284.19      106.15     78.13 o 
   1   1   2     1884.75     1831.79     29.51 o 
   2   1   2     3426.70     2963.48     36.61 o 
   3   1   2       63.73       60.95      2.70 o 
   4   1   2     7980.42     7612.27     94.24 o 
   5   1   2     4404.42     4480.42     61.33 o 
   6   1   2    10900.56    11516.11    187.07 o 
   7   1   2     1411.19     1359.87     20.46 o 
   8   1   2      679.03      763.93     19.66 o 
   9   1   2       31.50       21.06      2.77 o 
  10   1   2       18.20       26.59      4.50 o 
  11   1   2        4.69        3.52      3.28 o 
  12   1   2      239.46      189.77      9.47 o 
  13   1   2       73.84       87.74      7.41 o 
  14   1   2       25.36       23.00      6.46 o 
  15   1   2       14.79       18.59     10.23 o 
  16   1   2       12.63       10.10      9.92 o 
  17   1   2       99.47       99.33     41.26 o 
 -17   2   2       38.11       59.52     24.90 o 
 -16   2   2       24.67       23.88      8.85 o 
 -15   2   2        0.07        2.28      9.77 o 
 -14   2   2       10.77        7.34      6.31 o 
 -13   2   2       27.43       17.06     12.36 o 
 -12   2   2      157.75      164.29      7.96 o 
 -11   2   2     1214.33     1244.25     32.08 o 
 -10   2   2       18.69       21.70      4.11 o 
  -9   2   2       28.40       31.51      3.60 o 
  -8   2   2       52.59       73.39      4.33 o 
  -7   2   2      170.57      149.41     11.12 o 
  -6   2   2        9.60        7.46      2.85 o 
  -5   2   2      945.51      922.85     20.43 o 
  -4   2   2      113.97      120.19      3.92 o 
  -3   2   2      749.62      702.63     13.43 o 
  -2   2   2       56.76       69.83      2.66 o 
  -1   2   2     3009.64     2940.77     44.36 o 
   0   2   2      807.41      777.36     14.95 o 
   1   2   2     3388.02     3265.05     48.90 o 
   2   2   2      155.56      149.06      4.51 o 
   3   2   2       10.93        8.93      1.65 o 
   4   2   2       15.54       19.45      1.55 o 
   5   2   2       12.77       17.38      2.10 o 
   6   2   2     1315.57     1376.12     22.08 o 
   7   2   2       57.73       58.35      3.71 o 
   8   2   2        6.75        1.16      3.16 o 
   9   2   2       11.32       13.05      4.66 o 
  10   2   2       24.23       33.56      3.08 o 
  11   2   2       79.00       75.44      6.10 o 
  12   2   2       45.57       38.07      3.48 o 
  13   2   2       18.54       21.58      4.58 o 
  14   2   2       44.78       32.90      6.34 o 
  15   2   2        3.46       14.98     12.13 o 
  16   2   2       39.85       49.06     16.50 o 
 -16   3   2       24.55       18.03     20.29 o 
 -15   3   2        0.06       17.60      9.09 o 
 -14   3   2       23.08       19.95      8.97 o 
 -13   3   2       78.68       90.62     10.95 o 
 -12   3   2      120.57      124.94     12.18 o 
 -11   3   2      827.89      908.36     27.79 o 
 -10   3   2        2.62       -1.92      3.72 o 
  -9   3   2       83.74       85.11      5.43 o 
  -8   3   2      243.32      215.24      8.09 o 
  -7   3   2        0.22        4.85      3.46 o 
  -6   3   2       18.28       25.42      3.18 o 
  -5   3   2        2.67        3.12      2.17 o 
  -4   3   2       11.22       10.07      2.09 o 
  -3   3   2      270.77      231.59      6.77 o 
  -2   3   2      159.22      147.26      5.24 o 
  -1   3   2       21.62       21.15      2.99 o 
   0   3   2      468.78      458.80     13.89 o 
   1   3   2     1587.53     1602.41     27.32 o 
   2   3   2     1720.88     1675.51     27.45 o 
   3   3   2      256.05      273.61      6.96 o 
   4   3   2      386.85      352.13      8.03 o 
   5   3   2      462.39      507.71     10.97 o 
   6   3   2     1312.98     1361.42     31.99 o 
   7   3   2       46.98       44.33      3.16 o 
   8   3   2       19.12       11.97      3.61 o 
   9   3   2      630.32      641.64     17.78 o 
  10   3   2        6.81        2.55      3.65 o 
  11   3   2      799.57      871.07     24.96 o 
  12   3   2       29.84       24.97      4.97 o 
  13   3   2        0.16       -6.08      6.08 o 
  14   3   2        0.57       -6.91      6.91 o 
  15   3   2       27.33       49.27     16.45 o 
  16   3   2       17.42       58.80     19.71 o 
 -16   4   2       15.90       22.92     15.71 o 
 -15   4   2       17.50       19.42     25.19 o 
 -14   4   2        4.58       13.29     15.65 o 
 -13   4   2        4.21        4.89      9.92 o 
 -12   4   2      475.58      499.81     32.47 o 
 -11   4   2     1052.82     1032.44     47.64 o 
 -10   4   2      101.15      100.05      7.85 o 
  -9   4   2       91.78      107.67      9.32 o 
  -8   4   2       16.25       24.65      5.86 o 
  -7   4   2       87.21       87.08      5.25 o 
  -6   4   2        0.35        3.75      3.06 o 
  -5   4   2      134.79      142.94      6.88 o 
  -4   4   2      675.19      706.40     20.92 o 
  -3   4   2      153.54      131.11      6.42 o 
  -2   4   2       32.10       39.65      5.38 o 
  -1   4   2     4070.43     3860.57     68.25 o 
   0   4   2     1582.66     1589.19     42.22 o 
   1   4   2     2060.71     1948.83     37.83 o 
   2   4   2      226.38      232.91      8.79 o 
   3   4   2        0.92        4.28      3.01 o 
   4   4   2      321.43      285.68      9.70 o 
   5   4   2        5.71       12.39      3.47 o 
   6   4   2     1026.61     1095.15     27.36 o 
   7   4   2        0.02        1.26      2.46 o 
   8   4   2      165.63      154.58      6.79 o 
   9   4   2      425.88      441.30     13.92 o 
  10   4   2       87.12       95.22     16.08 o 
  11   4   2       39.00       47.74      7.40 o 
  12   4   2        4.80        5.30      6.86 o 
  13   4   2       59.04       55.41     15.40 o 
  14   4   2       34.90       24.27     10.63 o 
  15   4   2       21.95       32.19     21.34 o 
 -14   5   2       15.28       21.26     18.02 o 
 -13   5   2       30.28       39.44     11.75 o 
 -12   5   2       37.54       42.59     12.65 o 
 -11   5   2      130.44      127.52     12.82 o 
 -10   5   2       24.18       20.85      3.46 o 
  -9   5   2      241.51      245.82     14.01 o 
  -8   5   2       13.87        9.29      4.75 o 
  -7   5   2       18.31       19.04      6.46 o 
  -6   5   2       16.57       19.25      4.25 o 
  -5   5   2        5.28        6.47      3.81 o 
  -4   5   2       71.26       55.48      6.07 o 
  -3   5   2      228.71      254.68     10.04 o 
  -2   5   2       84.88       82.47      6.38 o 
  -1   5   2      321.43      315.94     14.27 o 
   0   5   2      200.24      175.60      9.26 o 
   1   5   2       83.63       88.96      6.47 o 
   2   5   2      330.55      338.80     17.58 o 
   3   5   2      152.00      151.94      7.00 o 
   4   5   2      139.25      142.18      7.03 o 
   5   5   2       13.35       10.54      4.70 o 
   6   5   2       19.29       12.62      5.71 o 
   7   5   2        4.88        4.81      5.63 o 
   8   5   2        4.65        7.21      3.45 o 
   9   5   2      654.85      670.64     33.81 o 
  10   5   2       26.85       10.70      6.19 o 
  11   5   2     1076.71     1171.58    108.89 o 
  12   5   2      235.17      226.45     37.83 o 
  13   5   2        3.70      -14.94     14.94 o 
  14   5   2       10.27       26.20     12.96 o 
 -13   6   2        0.74      -13.89     13.89 o 
 -12   6   2       95.37       89.92     24.84 o 
 -11   6   2      162.91      143.34     25.50 o 
 -10   6   2        8.86       21.04     10.26 o 
  -9   6   2       17.22       27.49      9.22 o 
  -8   6   2        1.54       -1.85      8.46 o 
  -7   6   2       10.33       16.11     12.49 o 
  -6   6   2       52.60       46.41      7.58 o 
  -5   6   2       10.46       20.75      6.01 o 
  -4   6   2      154.83      153.28     17.73 o 
  -3   6   2      184.40      200.12     11.61 o 
  -2   6   2       72.42       64.53      7.21 o 
  -1   6   2      833.53      822.34     29.89 o 
   0   6   2      135.92      147.51     11.45 o 
   1   6   2      565.59      531.48     22.03 o 
   2   6   2       56.49       45.07      6.91 o 
   3   6   2       79.31       90.57      7.39 o 
   4   6   2      323.85      312.83     14.31 o 
   5   6   2        2.44        9.48     11.12 o 
   6   6   2      145.64      148.74     12.63 o 
   7   6   2        0.89       -2.65      6.61 o 
   8   6   2      138.90      134.16     12.24 o 
   9   6   2      369.92      412.40     40.50 o 
  10   6   2        0.94       -9.65      9.65 o 
  11   6   2       37.09       36.41     14.84 o 
  12   6   2        3.96        7.70     12.74 o 
 -11   7   2       61.35       59.56     20.30 o 
 -10   7   2        7.01        7.65     10.56 o 
  -9   7   2      159.98      165.67     29.89 o 
  -8   7   2       38.74       56.40     14.48 o 
  -7   7   2        1.64        8.43      8.40 o 
  -6   7   2       42.79       47.50     11.38 o 
  -5   7   2      113.64      103.46     13.90 o 
  -4   7   2        2.58        9.00      7.10 o 
  -3   7   2       70.81       68.53      9.07 o 
  -2   7   2      257.02      275.12     18.90 o 
  -1   7   2      393.73      423.35     27.69 o 
   0   7   2       51.33       48.85      8.19 o 
   1   7   2        6.34       11.57      6.95 o 
   2   7   2        8.34       11.96      7.35 o 
   3   7   2       12.70       10.56      6.32 o 
   4   7   2       26.63       38.40      7.92 o 
   5   7   2       17.72       28.19      7.65 o 
   6   7   2       20.69       20.14      9.33 o 
   7   7   2        5.72        8.19     11.50 o 
   8   7   2        0.38       -3.36      9.70 o 
   9   7   2       63.96       80.25     20.68 o 
  10   7   2       38.77       49.81     19.84 o 
  -8   8   2        9.69       15.28     15.77 o 
  -7   8   2       22.87        6.90     13.42 o 
  -6   8   2       58.98       56.33     16.64 o 
  -5   8   2        0.11       11.91      9.13 o 
  -4   8   2       10.07       11.11      9.36 o 
  -3   8   2       17.22       42.29     12.78 o 
  -2   8   2       66.42       56.55     14.57 o 
  -1   8   2       51.05       49.74     11.19 o 
   0   8   2        2.85        4.99     11.42 o 
   1   8   2       32.90       32.64     10.77 o 
   2   8   2        3.12        6.76      9.91 o 
   3   8   2       65.12       96.58     20.00 o 
   4   8   2       47.73       23.37     16.54 o 
   5   8   2       14.97        8.86     13.52 o 
   6   8   2        5.44        1.47     13.67 o 
   7   8   2        1.82       -5.52      9.38 o 
   8   8   2       13.28        6.18     14.66 o 
  -2   9   2       67.20       36.58     19.72 o 
  -1   9   2      118.98      104.90     36.95 o 
   0   9   2       11.58       36.91     19.51 o 
   1   9   2        0.20       31.46     17.38 o 
   2   9   2        5.23       14.57     20.82 o 
 -17   1   3        8.98        5.35      9.99 o 
 -16   1   3        9.24        9.56      6.53 o 
 -15   1   3       19.69        8.51      5.91 o 
 -14   1   3        8.97       10.62      5.98 o 
 -13   1   3       14.33        6.01     10.82 o 
 -12   1   3      265.54      271.62     16.08 o 
 -11   1   3      857.47      854.29     23.42 o 
 -10   1   3      414.68      432.03     13.47 o 
  -9   1   3       56.21       39.68      2.34 o 
  -8   1   3      419.39      435.51      9.11 o 
  -7   1   3       27.87       23.69      2.19 o 
  -6   1   3     1234.29     1280.42     18.25 o 
  -5   1   3      724.22      637.81     12.60 o 
  -4   1   3      223.49      227.83      4.76 o 
  -3   1   3       48.45       47.53      1.90 o 
  -2   1   3     1579.61     1459.37     25.44 o 
  -1   1   3       42.23       37.19      1.90 o 
   0   1   3     1522.28     1326.36     19.78 o 
   1   1   3       26.56       29.66      1.35 o 
   2   1   3       73.15       73.60      1.77 o 
   3   1   3       15.26       14.92      1.17 o 
   4   1   3      503.36      490.89      7.77 o 
   5   1   3      118.42      119.25      2.92 o 
   6   1   3      101.83      117.54      3.06 o 
   7   1   3        3.38        2.08      3.16 o 
   8   1   3        3.98        6.31      2.25 o 
   9   1   3       11.59       13.35      2.06 o 
  10   1   3       62.53       60.19      3.35 o 
  11   1   3       54.73       51.71      3.08 o 
  12   1   3       43.37       43.79      5.88 o 
  13   1   3        3.26        3.62      5.26 o 
  14   1   3        0.38       -0.80      4.30 o 
  15   1   3        0.00        8.65     10.50 o 
  16   1   3        0.24        6.39     13.53 o 
 -17   2   3      150.48      205.83     64.02 o 
 -16   2   3        5.70       18.93      8.68 o 
 -15   2   3      104.68       99.33     12.86 o 
 -14   2   3       84.14       62.89     14.13 o 
 -13   2   3      289.46      289.12     17.98 o 
 -12   2   3     1441.11     1530.06     43.50 o 
 -11   2   3      167.29      169.01      7.62 o 
 -10   2   3       83.67       81.35      4.47 o 
  -9   2   3      114.27      113.17      5.75 o 
  -8   2   3      473.34      489.44     13.87 o 
  -7   2   3       31.19       46.23      5.86 o 
  -6   2   3       39.48       36.27      2.85 o 
  -5   2   3     2491.13     2489.31     45.44 o 
  -4   2   3        9.77        7.58      2.25 o 
  -3   2   3      226.72      203.68      5.37 o 
  -2   2   3     4354.23     4194.47     67.91 o 
  -1   2   3     8771.71     8303.97    116.60 o 
   0   2   3    32445.66    30357.48    508.88 o 
   1   2   3     7785.70     7456.69    105.18 o 
   2   2   3     2265.59     2112.13     28.20 o 
   3   2   3      290.16      289.23      7.21 o 
   4   2   3        0.11       -0.18      1.45 o 
   5   2   3       36.69       42.03      4.21 o 
   6   2   3     2492.03     2515.26     37.30 o 
   7   2   3      119.15      116.72      6.01 o 
   8   2   3      132.59      122.57      4.86 o 
   9   2   3       12.44        9.90      4.51 o 
  10   2   3        7.91        1.04      2.31 o 
  11   2   3      124.29      113.30      6.43 o 
  12   2   3        1.72        3.05      7.36 o 
  13   2   3        0.47        3.03      4.08 o 
  14   2   3        3.18       -6.87      6.87 o 
  15   2   3        0.04        3.63     11.39 o 
  16   2   3       36.61       29.38     13.01 o 
 -16   3   3       12.16       13.29     10.70 o 
 -15   3   3       31.04       30.73     11.25 o 
 -14   3   3       10.55       10.76      8.25 o 
 -13   3   3       78.13       62.96      6.64 o 
 -12   3   3      844.74      947.94     40.42 o 
 -11   3   3     1874.26     1980.29     55.59 o 
 -10   3   3      559.76      553.04     17.78 o 
  -9   3   3       87.17       87.54      5.60 o 
  -8   3   3      291.39      280.92      8.71 o 
  -7   3   3      108.17      111.58      5.17 o 
  -6   3   3      767.17      747.33     18.57 o 
  -5   3   3      473.28      444.24     12.17 o 
  -4   3   3       37.66       40.87      3.91 o 
  -3   3   3       42.88       78.14      6.61 o 
  -2   3   3      669.39      671.60     16.08 o 
  -1   3   3       24.42       29.98      4.81 o 
   0   3   3     1613.76     1518.69     29.97 o 
   1   3   3        0.74       -1.39      2.03 o 
   2   3   3       22.01       12.55      2.75 o 
   3   3   3       44.05       65.38      3.36 o 
   4   3   3      439.45      479.02     13.27 o 
   5   3   3        0.03       -1.34      1.89 o 
   6   3   3      168.21      145.35      7.06 o 
   7   3   3        8.61        9.64      2.33 o 
   8   3   3       67.28       68.60      4.91 o 
   9   3   3      105.40      109.93      6.73 o 
  10   3   3      174.21      179.13      7.65 o 
  11   3   3       17.67       22.40      3.65 o 
  12   3   3       43.79       48.69      6.93 o 
  13   3   3        3.30        0.73      6.99 o 
  14   3   3        1.78       11.13      7.30 o 
  15   3   3        0.09      -12.55     16.14 o 
  16   3   3        0.59       19.43     14.63 o 
 -16   4   3        0.94       -2.87     10.79 o 
 -15   4   3       39.43       15.59     13.37 o 
 -14   4   3       68.34       63.98     14.45 o 
 -13   4   3      155.44      155.89     17.58 o 
 -12   4   3      907.10      989.06     61.19 o 
 -11   4   3       41.84       45.48      7.11 o 
 -10   4   3      105.59      109.53      8.21 o 
  -9   4   3        0.45        1.65      1.88 o 
  -8   4   3      190.83      206.92     15.78 o 
  -7   4   3        0.10       -2.80      2.80 o 
  -6   4   3      440.82      468.99     13.43 o 
  -5   4   3     1071.33     1087.63     28.73 o 
  -4   4   3       43.92       50.24      4.63 o 
  -3   4   3      178.29      160.14      7.12 o 
  -2   4   3     1972.99     1985.80     35.01 o 
  -1   4   3     1921.81     1921.00     36.86 o 
   0   4   3     5337.75     5249.35     91.15 o 
   1   4   3     3776.19     3894.71     70.66 o 
   2   4   3      513.08      536.72     15.44 o 
   3   4   3      276.79      275.28      9.52 o 
   4   4   3       37.99       43.99      4.21 o 
   5   4   3      224.82      234.19     10.96 o 
   6   4   3      732.90      794.80     20.33 o 
   7   4   3        0.00       -0.52      2.33 o 
   8   4   3        0.07       -1.68      3.16 o 
   9   4   3        3.97       -0.17      6.16 o 
  10   4   3       47.17       51.97      7.79 o 
  11   4   3      364.77      386.94     22.27 o 
  12   4   3       43.06       39.40     15.25 o 
  13   4   3        5.83       10.35      8.82 o 
  14   4   3        0.98       10.90      9.70 o 
  15   4   3        3.86        0.55     11.97 o 
 -15   5   3        2.99        1.69     15.81 o 
 -14   5   3        4.83        5.08     11.04 o 
 -13   5   3       72.83       62.38     15.87 o 
 -12   5   3      271.76      311.14     38.43 o 
 -11   5   3      161.74      155.63     15.11 o 
 -10   5   3       35.91       45.96     10.17 o 
  -9   5   3        0.07       -5.27      5.27 o 
  -8   5   3       14.08       12.49      4.64 o 
  -7   5   3      203.46      215.68     11.16 o 
  -6   5   3       10.09       10.66      4.17 o 
  -5   5   3       13.62       12.75      4.96 o 
  -4   5   3       66.67       71.25      6.16 o 
  -3   5   3       16.89       25.42      4.13 o 
  -2   5   3        6.83        3.32      3.79 o 
  -1   5   3      147.69      146.46      7.86 o 
   0   5   3       91.99       85.67      7.31 o 
   1   5   3       11.24        0.75      4.19 o 
   2   5   3       90.57       79.46      6.11 o 
   3   5   3       90.59       88.50      8.57 o 
   4   5   3      293.51      309.43     10.69 o 
   5   5   3      277.81      260.30     11.15 o 
   6   5   3       58.88       48.03      6.61 o 
   7   5   3       39.87       46.86      5.41 o 
   8   5   3      352.39      352.12     15.55 o 
   9   5   3      123.85      121.23      8.65 o 
  10   5   3       57.49       48.86      9.77 o 
  11   5   3      124.50      118.35     16.08 o 
  12   5   3       39.46       47.33     12.93 o 
  13   5   3        0.18       -2.90      8.86 o 
  14   5   3        2.11        3.42     13.08 o 
 -13   6   3        1.27        0.59     11.20 o 
 -12   6   3       69.00       41.94     26.67 o 
 -11   6   3        1.01       -9.08      9.97 o 
 -10   6   3        0.35        3.39      8.10 o 
  -9   6   3      148.51      161.72     17.58 o 
  -8   6   3        0.51        4.05      8.19 o 
  -7   6   3        0.00       -1.22      9.86 o 
  -6   6   3      294.87      318.29     20.92 o 
  -5   6   3       60.19       60.87      8.11 o 
  -4   6   3       24.39       13.03      7.77 o 
  -3   6   3      107.63      165.43     21.64 o 
  -2   6   3      227.94      224.46     13.37 o 
  -1   6   3       23.34       37.54      6.57 o 
   0   6   3      193.39      249.20     16.34 o 
   1   6   3      737.24      720.26     27.05 o 
   2   6   3        6.68        8.41      4.57 o 
   3   6   3       35.05       43.49      5.76 o 
   4   6   3       71.54       76.96      8.43 o 
   5   6   3      137.11      129.38     15.14 o 
   6   6   3       68.66       82.87     12.32 o 
   7   6   3       17.97        8.98      6.19 o 
   8   6   3       72.28       66.84      8.65 o 
   9   6   3        3.59        1.74      4.88 o 
  10   6   3       92.73       92.10     18.91 o 
  11   6   3      149.92      169.44     34.62 o 
  12   6   3       36.94       41.38     17.11 o 
 -11   7   3       57.68       71.06     23.41 o 
 -10   7   3        7.11        5.89     10.57 o 
  -9   7   3        0.02        6.63     10.98 o 
  -8   7   3        1.68        4.38      8.45 o 
  -7   7   3      140.29      157.06     22.30 o 
  -6   7   3       55.79       58.20     10.55 o 
  -5   7   3      112.04      115.05     16.03 o 
  -4   7   3       67.18       70.24      9.60 o 
  -3   7   3        0.54        7.15      9.13 o 
  -2   7   3        6.95        6.84      5.56 o 
  -1   7   3      318.19      311.04     22.55 o 
   0   7   3        0.35       -2.14     10.81 o 
   1   7   3       50.59       24.73     14.95 o 
   2   7   3        0.66        2.03      7.37 o 
   3   7   3       62.42       64.61      9.86 o 
   4   7   3      148.59      139.11     12.74 o 
   5   7   3      250.57      267.08     27.83 o 
   6   7   3        5.99       12.07     11.92 o 
   7   7   3        6.93       15.52     19.12 o 
   8   7   3       97.94      110.93     18.57 o 
   9   7   3       14.14        8.73     15.36 o 
  10   7   3        8.55        0.90     10.78 o 
  -8   8   3        7.28       -8.33     18.65 o 
  -7   8   3        5.61       -0.90     12.51 o 
  -6   8   3        8.82       22.02     20.24 o 
  -5   8   3        7.01       14.70     15.63 o 
  -4   8   3        9.03       53.55     12.48 o 
  -3   8   3       53.35       27.22     14.88 o 
  -2   8   3        1.24       17.59     10.13 o 
  -1   8   3       98.30      115.10     15.90 o 
   0   8   3        8.08        2.77      7.63 o 
   1   8   3       49.88       45.57     11.45 o 
   2   8   3       28.07       44.30     11.70 o 
   3   8   3        4.56       -2.78      8.56 o 
   4   8   3       32.71       28.45     10.21 o 
   5   8   3       13.75       14.96     10.94 o 
   6   8   3       21.97       14.84      9.91 o 
   7   8   3        0.07       10.92     12.18 o 
  -2   9   3       87.16      112.63     36.24 o 
  -1   9   3      231.75      232.69     71.04 o 
   0   9   3        6.24        5.37     14.27 o 
   1   9   3      165.66      135.20     43.44 o 
 -17   0   4        1.26        8.33     13.53 o 
 -16   0   4        2.41       -2.66      9.89 o 
 -15   0   4        0.29       -7.70      7.70 o 
 -14   0   4       35.83       34.52      5.59 o 
 -13   0   4     2333.74     2446.27     86.35 o 
 -12   0   4      726.15      689.73     24.51 o 
 -11   0   4     3539.45     3591.49    106.66 o 
 -10   0   4        0.47        1.17      2.68 o 
  -9   0   4      295.10      307.93     14.19 o 
  -8   0   4     2802.76     2546.27     57.28 o 
  -7   0   4     3139.98     3149.28     98.89 o 
  -6   0   4      268.70      283.51      7.70 o 
  -5   0   4      254.63      211.58      8.33 o 
  -4   0   4      406.52      427.77     10.93 o 
  -3   0   4     2303.20     2064.37     42.69 o 
  -2   0   4     5989.75     5218.05     89.03 o 
   1   0   4      285.27      249.42      7.29 o 
   2   0   4      364.75      320.82      6.93 o 
   3   0   4      264.45      228.80      9.89 o 
   4   0   4      273.26      218.70      6.77 o 
   5   0   4     4392.89     4334.39     78.67 o 
   6   0   4     3266.84     3177.05     59.98 o 
   7   0   4      108.23       98.34     25.50 o 
   8   0   4      135.87       97.67      5.89 o 
   9   0   4      808.14      757.77     26.26 o 
  10   0   4        4.28       11.79      7.29 o 
  11   0   4      212.13      231.38     10.50 o 
  12   0   4       86.95      113.14      8.10 o 
  13   0   4     1298.50     1115.16     71.28 o 
  14   0   4        0.00       11.45     12.49 o 
  15   0   4        0.24        9.37     11.45 o 
  16   0   4       23.63       47.89     21.86 o 
 -17   1   4      101.78      100.75     20.25 o 
 -16   1   4        0.13        0.27      7.21 o 
 -15   1   4       15.99       11.78      6.16 o 
 -14   1   4      175.57      175.86     13.28 o 
 -13   1   4     1787.65     1807.45     51.09 o 
 -12   1   4      669.86      634.12     20.62 o 
 -11   1   4      271.58      264.88     11.88 o 
 -10   1   4       88.32       96.25      9.32 o 
  -9   1   4       44.15       37.21      3.01 o 
  -8   1   4       16.93       16.25      3.61 o 
  -7   1   4      276.37      267.54      5.56 o 
  -6   1   4       12.21       10.12      2.64 o 
  -5   1   4      386.10      368.69      7.17 o 
  -4   1   4      868.93      850.10     12.25 o 
  -3   1   4     6887.66     6318.32     82.90 o 
  -2   1   4    27089.85    24504.85    907.74 o 
  -1   1   4     1873.37     1607.13     30.99 o 
   1   1   4      159.94      173.76      3.35 o 
   2   1   4     1278.62     1187.03     13.96 o 
   3   1   4      574.26      532.41      7.44 o 
   4   1   4      334.60      317.88      6.46 o 
   5   1   4     4795.00     4879.84     59.95 o 
   6   1   4     2962.10     2845.71     35.46 o 
   7   1   4       11.33       10.52      1.31 o 
   8   1   4       24.68       23.36      2.03 o 
   9   1   4       22.93       25.18      3.16 o 
  10   1   4       37.05       33.43      1.95 o 
  11   1   4        4.89        3.14      1.60 o 
  12   1   4       42.15       43.82      2.97 o 
  13   1   4      216.08      186.70     10.41 o 
  14   1   4       13.44       20.25      6.69 o 
  15   1   4        1.57       26.09     11.94 o 
  16   1   4      143.89      194.24     39.51 o 
 -17   2   4        4.61       12.75     11.93 o 
 -16   2   4        0.49        7.43      7.07 o 
 -15   2   4        0.00        2.53      5.98 o 
 -14   2   4       26.88       25.30      8.66 o 
 -13   2   4      985.95      985.03     50.00 o 
 -12   2   4       66.39       57.52      4.28 o 
 -11   2   4     2637.84     2755.89     77.35 o 
 -10   2   4       13.86       17.24      3.10 o 
  -9   2   4      240.88      276.49      9.38 o 
  -8   2   4     1253.59     1217.87     30.65 o 
  -7   2   4     2813.27     2897.20     42.64 o 
  -6   2   4      438.70      521.27     12.17 o 
  -5   2   4      412.53      471.86      9.66 o 
  -4   2   4      200.54      209.51      6.07 o 
  -3   2   4      124.74      125.77      4.20 o 
  -2   2   4     5050.77     4673.03     72.98 o 
  -1   2   4     1168.12     1110.92     20.13 o 
   0   2   4    10341.84     9723.92    142.25 o 
   1   2   4     2305.56     2188.20     34.53 o 
   2   2   4       42.47       33.72      1.88 o 
   3   2   4      900.52      855.10     13.43 o 
   4   2   4      160.70      186.94      4.19 o 
   5   2   4     2638.72     2728.54     39.57 o 
   6   2   4       10.51        4.91      3.24 o 
   7   2   4      170.37      184.46      6.01 o 
   8   2   4       67.10       84.14      4.06 o 
   9   2   4      113.44      114.95      7.51 o 
  10   2   4      256.49      218.47     12.21 o 
  11   2   4        2.77        0.08      5.11 o 
  12   2   4        4.59        2.84      5.56 o 
  13   2   4      571.20      517.65     36.03 o 
  14   2   4        0.52        0.00      7.85 o 
  15   2   4        5.99       23.88     12.26 o 
  16   2   4        3.00       -9.84     10.21 o 
 -17   3   4       59.45       78.07     47.89 o 
 -16   3   4        0.13        0.75      9.15 o 
 -15   3   4       12.21        2.12      8.82 o 
 -14   3   4       46.42       41.35      8.45 o 
 -13   3   4      990.42     1008.24     43.02 o 
 -12   3   4     1282.66     1314.14     58.71 o 
 -11   3   4        9.55       19.63      5.38 o 
 -10   3   4      228.37      232.13     10.97 o 
  -9   3   4       36.92       36.58      6.05 o 
  -8   3   4       49.45       52.01      3.35 o 
  -7   3   4       26.65       22.60      2.91 o 
  -6   3   4      176.17      191.28      7.12 o 
  -5   3   4     1490.80     1601.17     67.76 o 
  -4   3   4        0.10       -0.72      2.02 o 
  -3   3   4     2383.03     2431.00     41.57 o 
  -2   3   4     1051.06     1138.05     21.38 o 
  -1   3   4       80.71       81.37      7.06 o 
   0   3   4    12115.42    12163.68    194.19 o 
   1   3   4      148.98      133.15      6.46 o 
   2   3   4      909.00      884.61     32.67 o 
   3   3   4     1490.39     1450.66     24.05 o 
   4   3   4      204.36      218.27      5.67 o 
   5   3   4     1058.19     1040.49     23.34 o 
   6   3   4      182.07      167.39      5.86 o 
   7   3   4       55.45       62.54      5.71 o 
   8   3   4       16.43       13.56      3.60 o 
   9   3   4       10.03        7.62      3.41 o 
  10   3   4       48.40       51.32      4.14 o 
  11   3   4       40.29       43.88      4.87 o 
  12   3   4      197.11      196.22     12.46 o 
  13   3   4       15.55       28.26     12.06 o 
  14   3   4        0.13        1.97      7.40 o 
  15   3   4        2.01        8.36     13.53 o 
 -16   4   4        7.76       10.31     11.88 o 
 -15   4   4       12.91        8.75      9.59 o 
 -14   4   4       35.45       27.28     10.07 o 
 -13   4   4       79.72       76.15     10.78 o 
 -12   4   4      113.44      136.93     12.17 o 
 -11   4   4      702.24      756.73     35.92 o 
 -10   4   4      128.92      105.96      9.17 o 
  -9   4   4       31.24       34.06      4.21 o 
  -8   4   4      282.62      303.06     10.20 o 
  -7   4   4      625.27      652.10     17.54 o 
  -6   4   4       32.54       37.66      3.69 o 
  -5   4   4      122.30      118.77      6.73 o 
  -4   4   4       75.21       64.44      4.72 o 
  -3   4   4       12.22        7.46      3.06 o 
  -2   4   4     1781.62     1739.81     31.22 o 
  -1   4   4      470.04      465.80     12.72 o 
   0   4   4     8421.43     8454.25    141.49 o 
   1   4   4     2300.16     2269.61     38.62 o 
   2   4   4      117.73       97.89      8.56 o 
   3   4   4      441.20      439.69     19.98 o 
   4   4   4       37.85       39.04      4.37 o 
   5   4   4      447.32      478.52     14.60 o 
   6   4   4      734.08      696.66     18.33 o 
   7   4   4      287.22      308.27      9.95 o 
   8   4   4      632.25      636.24     19.67 o 
   9   4   4      161.90      176.39      8.42 o 
  10   4   4     1011.42     1050.30     45.02 o 
  11   4   4      177.17      151.11     12.88 o 
  12   4   4        0.38        1.18      6.95 o 
  13   4   4       27.05        8.30     13.24 o 
  14   4   4        5.42      -16.08     32.27 o 
  15   4   4       20.19       17.04     16.20 o 
 -15   5   4        4.52       20.72     13.39 o 
 -14   5   4        7.01        7.60     17.10 o 
 -13   5   4      174.38      170.28     30.09 o 
 -12   5   4      642.61      676.33     78.80 o 
 -11   5   4       34.53       34.10      8.94 o 
 -10   5   4        9.14        2.90      6.31 o 
  -9   5   4       90.16       95.62      8.64 o 
  -8   5   4      133.35      136.92      8.31 o 
  -7   5   4       26.32       34.50      5.82 o 
  -6   5   4      188.54      218.70     10.19 o 
  -5   5   4      672.22      687.36     21.50 o 
  -4   5   4        2.14        2.52      4.06 o 
  -3   5   4      426.64      447.07     16.44 o 
  -2   5   4       14.36       11.78      4.08 o 
  -1   5   4      390.84      404.89     14.09 o 
   0   5   4      197.06      211.74     11.24 o 
   1   5   4        0.58        2.00      3.55 o 
   2   5   4      400.00      430.34     13.73 o 
   3   5   4      764.48      784.45     20.00 o 
   4   5   4        0.40       -3.23      3.23 o 
   5   5   4      108.42      116.97      7.23 o 
   6   5   4        1.93        3.20      5.09 o 
   7   5   4       49.89       50.54     10.67 o 
   8   5   4        0.76        2.72      3.59 o 
   9   5   4      160.00      182.37     10.74 o 
  10   5   4       24.46       15.56      6.48 o 
  11   5   4        8.10       17.95     10.12 o 
  12   5   4      143.53      140.75     25.34 o 
  13   5   4        1.19       -0.55     10.97 o 
  14   5   4        5.95       10.93     12.01 o 
 -13   6   4        2.37        1.86     15.76 o 
 -12   6   4       33.10       41.73     14.39 o 
 -11   6   4       36.40       53.23     14.24 o 
 -10   6   4      172.63      177.15     24.20 o 
  -9   6   4        5.30       14.88      8.60 o 
  -8   6   4       56.14       48.73     10.37 o 
  -7   6   4        3.66        7.82     13.87 o 
  -6   6   4       82.88       79.53      9.51 o 
  -5   6   4        0.01       -7.27      7.27 o 
  -4   6   4        0.21        0.84      5.43 o 
  -3   6   4      132.70      118.67     14.97 o 
  -2   6   4      186.59      168.29     12.77 o 
  -1   6   4       11.19       13.03      5.86 o 
   0   6   4     1607.89     1605.08     62.54 o 
   1   6   4      412.34      401.66     15.01 o 
   2   6   4       63.56       64.87      6.45 o 
   3   6   4        9.37       15.68     10.52 o 
   4   6   4        2.04        1.45      5.41 o 
   5   6   4       26.13       33.67     10.02 o 
   6   6   4      213.34      205.15     13.74 o 
   7   6   4       65.01       44.99      9.13 o 
   8   6   4      288.31      313.22     23.49 o 
   9   6   4       99.90       71.72     12.09 o 
  10   6   4      363.51      419.38     66.57 o 
  11   6   4      186.12      214.40     42.56 o 
  12   6   4       19.67       38.52     16.31 o 
 -11   7   4       10.14        7.26     14.57 o 
 -10   7   4       92.22      112.99     24.24 o 
  -9   7   4      344.49      426.93     67.90 o 
  -8   7   4      101.68       88.65     15.11 o 
  -7   7   4       13.10        5.86     12.85 o 
  -6   7   4       32.86       49.07     10.52 o 
  -5   7   4       24.88       21.06      7.94 o 
  -4   7   4        0.59       -6.79      6.79 o 
  -3   7   4       12.54        5.20      7.96 o 
  -2   7   4       58.92       69.44      8.99 o 
  -1   7   4       77.50       88.70     10.65 o 
   0   7   4        5.73        4.87      5.94 o 
   1   7   4       30.33       21.43     12.17 o 
   2   7   4       60.77       69.99      8.86 o 
   3   7   4      122.98      120.41     21.92 o 
   4   7   4       11.80       16.84      7.66 o 
   5   7   4       16.56       14.30      7.90 o 
   6   7   4       32.79       38.13     10.72 o 
   7   7   4       14.38       22.34     10.93 o 
   8   7   4       35.16       48.08     12.44 o 
   9   7   4      156.65      191.64     38.55 o 
  10   7   4        1.47        3.03     12.09 o 
  -8   8   4        9.05       21.39     20.95 o 
  -7   8   4        4.12       -7.42     12.28 o 
  -6   8   4       66.59       59.63     19.45 o 
  -5   8   4        5.72        4.64     13.79 o 
  -4   8   4        3.77       20.79     12.52 o 
  -3   8   4      188.45      207.41     35.40 o 
  -2   8   4       32.24       30.21     14.57 o 
  -1   8   4       16.55        4.12      7.31 o 
   0   8   4       86.83       80.26     12.02 o 
   1   8   4        0.00       -3.54     11.19 o 
   2   8   4        0.19      -13.22     14.36 o 
   3   8   4        6.03       -1.61      9.05 o 
   4   8   4        5.05       10.39     21.64 o 
   5   8   4       10.01        5.34     12.81 o 
   6   8   4        1.46        5.48     11.32 o 
   7   8   4        0.64       -9.74     11.62 o 
  -1   9   4        0.19      -11.15     13.97 o 
   0   9   4        9.75       20.68     16.47 o 
 -17   1   5       16.22       15.85      7.39 o 
 -16   1   5        3.26        7.04      6.21 o 
 -15   1   5       19.60       16.82      5.71 o 
 -14   1   5       27.15       25.08     11.30 o 
 -13   1   5       20.77       31.62      9.65 o 
 -12   1   5      669.30      725.46     20.66 o 
 -11   1   5       64.68       61.10      9.47 o 
 -10   1   5      268.08      252.45      7.88 o 
  -9   1   5        0.86       -0.30      2.25 o 
  -8   1   5        0.83        0.43      1.34 o 
  -7   1   5      577.99      584.28     14.27 o 
  -6   1   5      271.85      261.98      8.26 o 
  -5   1   5      184.63      174.14      4.53 o 
  -4   1   5      197.19      186.05      5.41 o 
  -3   1   5      265.85      237.16      4.14 o 
  -2   1   5      276.55      281.35      5.45 o 
  -1   1   5     1111.92     1038.03     16.38 o 
   0   1   5     1411.77     1307.61     18.74 o 
   1   1   5        5.75        4.24      1.65 o 
   2   1   5        0.18       -0.21      0.79 o 
   3   1   5      553.48      528.20      7.44 o 
   4   1   5     1133.62     1112.64     15.00 o 
   5   1   5      149.10      152.84      3.67 o 
   6   1   5      721.78      831.30     12.58 o 
   7   1   5      101.51      115.42      3.97 o 
   8   1   5       21.31       24.19      2.15 o 
   9   1   5      125.44      122.68      4.40 o 
  10   1   5      103.08      108.18      3.77 o 
  11   1   5        9.94       12.64      2.70 o 
  12   1   5       48.10       40.56      4.81 o 
  13   1   5       24.75       22.72      3.91 o 
  14   1   5        0.47       11.45      8.10 o 
  15   1   5        0.01       -4.46      9.00 o 
  16   1   5        8.39        1.82     10.93 o 
 -17   2   5        0.55        2.67      9.73 o 
 -16   2   5        1.91        4.11      7.55 o 
 -15   2   5        8.87        0.59      5.91 o 
 -14   2   5       11.58        0.88      7.62 o 
 -13   2   5       30.18       22.56      6.24 o 
 -12   2   5        1.20       -0.29      2.37 o 
 -11   2   5       12.78       18.25      4.00 o 
 -10   2   5      123.48      127.33      5.79 o 
  -9   2   5       26.43       26.98      3.13 o 
  -8   2   5      467.87      460.79     11.72 o 
  -7   2   5     1020.00     1061.12     17.28 o 
  -6   2   5       50.31       59.06      3.37 o 
  -5   2   5      327.49      379.10      7.65 o 
  -4   2   5     5544.82     5493.06    102.65 o 
  -3   2   5        1.14        1.73      1.32 o 
  -2   2   5     4173.22     3878.82     60.98 o 
  -1   2   5    10321.55     9800.03    160.02 o 
   0   2   5    18010.56    17213.53    329.27 o 
   1   2   5      335.34      351.75      6.70 o 
   2   2   5       78.04       63.54      2.19 o 
   3   2   5     2104.54     2078.36     36.07 o 
   4   2   5      224.27      237.91      5.28 o 
   5   2   5       23.79       22.95      2.15 o 
   6   2   5     1236.11     1328.61     21.35 o 
   7   2   5       12.67       13.21      2.21 o 
   8   2   5       26.61       27.35      4.36 o 
   9   2   5      101.66       99.16      5.03 o 
  10   2   5        0.24        6.31      4.49 o 
  11   2   5       56.76       52.52      4.66 o 
  12   2   5        2.44        1.65      2.70 o 
  13   2   5        0.54       -2.56      4.81 o 
  14   2   5       13.78        2.26      8.74 o 
  15   2   5        0.05       -5.17     10.50 o 
  16   2   5       13.69        9.02     13.01 o 
 -17   3   5       43.35       65.92     20.96 o 
 -16   3   5        5.46        2.17     18.38 o 
 -15   3   5       48.01       62.81     14.75 o 
 -14   3   5       13.61       20.41      7.63 o 
 -13   3   5       82.92      106.72     12.92 o 
 -12   3   5     1556.05     1749.15     84.21 o 
 -11   3   5      515.22      517.43     18.49 o 
 -10   3   5      312.51      316.28     14.52 o 
  -9   3   5        0.03        3.00      3.61 o 
  -8   3   5       32.51       33.39      3.13 o 
  -7   3   5      640.90      664.41     15.32 o 
  -6   3   5      559.66      593.78     16.39 o 
  -5   3   5       56.53       62.62      3.44 o 
  -4   3   5       34.61       35.60      2.59 o 
  -3   3   5       75.45       65.07      3.61 o 
  -2   3   5      183.64      186.73      5.77 o 
  -1   3   5     3059.89     3053.19     47.54 o 
   0   3   5     1450.22     1445.28     29.60 o 
   1   3   5      156.96      159.40      6.16 o 
   2   3   5        9.49       11.62      3.61 o 
   3   3   5      582.13      614.73     19.38 o 
   4   3   5     1463.18     1449.30     21.90 o 
   5   3   5      241.50      233.32      7.55 o 
   6   3   5     1029.17     1069.46     24.43 o 
   7   3   5      498.21      570.68     13.65 o 
   8   3   5       49.94       52.61      4.30 o 
   9   3   5      205.32      191.08      9.32 o 
  10   3   5      212.13      208.54      7.90 o 
  11   3   5        0.32       -2.38      3.42 o 
  12   3   5       86.54       74.72      8.18 o 
  13   3   5       47.23       51.98     10.08 o 
  14   3   5        6.73       -3.47      9.92 o 
  15   3   5        0.03       10.41     10.97 o 
 -16   4   5       11.31        3.05     15.93 o 
 -15   4   5        2.53        5.39      9.16 o 
 -14   4   5       10.54       19.49      9.58 o 
 -13   4   5        0.74        4.96     12.84 o 
 -12   4   5       56.69       61.84      7.55 o 
 -11   4   5        1.00        7.59      4.79 o 
 -10   4   5      102.66       99.14      7.32 o 
  -9   4   5       33.87       35.67      3.39 o 
  -8   4   5      350.47      364.86     11.87 o 
  -7   4   5       27.42       13.76      4.21 o 
  -6   4   5      238.85      259.22     13.97 o 
  -5   4   5      366.96      397.81     14.36 o 
  -4   4   5      996.77     1077.21     30.10 o 
  -3   4   5       24.00       22.48      3.06 o 
  -2   4   5      506.92      487.97     15.02 o 
  -1   4   5      279.90      288.06     10.13 o 
   0   4   5      807.59      844.70     21.04 o 
   1   4   5      100.88      103.74      5.35 o 
   2   4   5      168.49      149.55      6.40 o 
   3   4   5      104.70      124.62      5.94 o 
   4   4   5       91.26       93.19      5.30 o 
   5   4   5       74.73       73.37      4.43 o 
   6   4   5       67.57       57.25      4.03 o 
   7   4   5       18.52       22.53      3.35 o 
   8   4   5       37.21       33.03      4.04 o 
   9   4   5      529.76      592.15     20.02 o 
  10   4   5       96.49       87.05      7.31 o 
  11   4   5        4.70        8.63      4.97 o 
  12   4   5        0.13        2.47      8.92 o 
  13   4   5        1.12        4.31      8.42 o 
  14   4   5       14.31       16.63     12.74 o 
 -15   5   5        0.00       -1.57     11.50 o 
 -14   5   5       30.08       44.68     14.60 o 
 -13   5   5       53.02       66.88     16.00 o 
 -12   5   5      215.75      213.38     24.41 o 
 -11   5   5      458.70      496.70     38.40 o 
 -10   5   5       29.54       32.56      7.43 o 
  -9   5   5        4.64        2.22      7.21 o 
  -8   5   5       56.23       47.72      6.31 o 
  -7   5   5       12.20       20.48      4.66 o 
  -6   5   5      135.42      152.02      8.13 o 
  -5   5   5        5.37        1.97      3.59 o 
  -4   5   5       60.51       54.17      6.91 o 
  -3   5   5       17.44       19.65      3.64 o 
  -2   5   5       53.47       54.06      9.47 o 
  -1   5   5      218.11      214.67     11.12 o 
   0   5   5       30.04       24.97      5.15 o 
   1   5   5       88.78       90.13      7.36 o 
   2   5   5        3.80        1.40      4.10 o 
   3   5   5       50.09       60.05      5.01 o 
   4   5   5      152.94      143.53      7.12 o 
   5   5   5        6.33       -0.64      4.66 o 
   6   5   5      447.03      479.39     18.34 o 
   7   5   5      299.97      318.01     12.56 o 
   8   5   5        7.35        5.33      3.56 o 
   9   5   5        5.29       11.10      4.06 o 
  10   5   5        4.92       -4.60      6.76 o 
  11   5   5       38.53       44.59     10.52 o 
  12   5   5        2.22       -3.52     10.26 o 
  13   5   5        0.17        5.80     13.85 o 
 -13   6   5       17.37       11.20     16.87 o 
 -12   6   5      112.25      102.11     24.46 o 
 -11   6   5        6.55        8.28     10.78 o 
 -10   6   5       69.46       83.74     14.36 o 
  -9   6   5        7.90       12.22      8.52 o 
  -8   6   5       21.33       11.41      7.92 o 
  -7   6   5       32.82       26.69      8.09 o 
  -6   6   5       87.34      102.93     10.75 o 
  -5   6   5       58.43       57.47      8.17 o 
  -4   6   5        0.03       12.71      6.29 o 
  -3   6   5       66.09       78.15     11.30 o 
  -2   6   5       43.08       31.08      7.36 o 
  -1   6   5      299.80      250.15     13.61 o 
   0   6   5      548.00      542.86     22.19 o 
   1   6   5        0.03        0.85      5.09 o 
   2   6   5      217.45      237.42     10.92 o 
   3   6   5      116.51      102.21      8.47 o 
   4   6   5       20.98       11.49      5.47 o 
   5   6   5       35.93       33.88      6.96 o 
   6   6   5       48.17       48.49      8.17 o 
   7   6   5       16.80       11.05      6.91 o 
   8   6   5       32.63       25.27      6.40 o 
   9   6   5      434.58      465.08     55.56 o 
  10   6   5       79.97       84.99     17.20 o 
  11   6   5      105.61       98.73     27.09 o 
  12   6   5        6.27       -1.17     26.96 o 
 -11   7   5      130.73      167.88     52.32 o 
 -10   7   5      126.57      116.83     32.15 o 
  -9   7   5       33.75       26.80     17.11 o 
  -8   7   5        1.81       -5.69     11.89 o 
  -7   7   5        7.78        2.06      7.74 o 
  -6   7   5       10.77        9.91      9.21 o 
  -5   7   5        3.31        5.08     13.07 o 
  -4   7   5       56.86       43.03     12.92 o 
  -3   7   5        0.30       -1.38      5.89 o 
  -2   7   5      113.93      122.40     11.97 o 
  -1   7   5       42.93       35.67      8.06 o 
   0   7   5       49.01       44.60      6.33 o 
   1   7   5        0.32       -0.85      6.12 o 
   2   7   5       21.88       21.50      8.01 o 
   3   7   5        0.08       -6.45      6.45 o 
   4   7   5       10.44       10.30      8.30 o 
   5   7   5       16.07        1.36      7.63 o 
   6   7   5       57.80       55.45     13.43 o 
   7   7   5       32.30       20.58      8.64 o 
   8   7   5       20.50       15.48     10.40 o 
   9   7   5        1.22       -0.51      9.20 o 
  10   7   5       29.36       29.75     13.76 o 
  -8   8   5        4.55        5.03     16.08 o 
  -7   8   5        4.04       10.04     13.52 o 
  -6   8   5        0.00      -12.76     12.76 o 
  -5   8   5        0.05      -17.57     17.57 o 
  -4   8   5        6.97       13.70     11.95 o 
  -3   8   5       47.33       39.63     15.96 o 
  -2   8   5      100.23       79.08     38.53 o 
  -1   8   5      144.32      129.65     21.15 o 
   0   8   5      387.44      397.13     51.93 o 
   1   8   5        3.00        9.38      9.63 o 
   2   8   5       91.67       84.74     19.38 o 
   3   8   5       73.75       72.05     14.72 o 
   4   8   5        6.53        7.83     11.23 o 
   5   8   5       25.30        5.77     10.33 o 
   6   8   5        3.67        3.43     11.38 o 
   7   8   5        6.65       20.77     12.28 o 
 -18   0   6       14.29       -3.12     18.74 o 
 -17   0   6       62.68       82.37     22.78 o 
 -16   0   6        7.88        4.51      9.92 o 
 -15   0   6        0.66       10.41      8.00 o 
 -14   0   6       31.79       26.41     10.93 o 
 -13   0   6      839.78      835.07     38.52 o 
 -12   0   6     2581.48     2590.18     87.51 o 
 -11   0   6     6109.14     6228.86    165.62 o 
 -10   0   6        3.87       -0.65      3.64 o 
  -9   0   6      772.93      901.80     28.68 o 
  -8   0   6       31.96       41.11      2.68 o 
  -7   0   6     1332.97     1369.69     51.53 o 
  -6   0   6      361.92      315.27     14.57 o 
  -5   0   6       70.11       51.03      2.94 o 
  -4   0   6      178.06      174.75      5.48 o 
  -3   0   6       52.14       54.71      5.20 o 
  -2   0   6       31.27       28.64      1.47 o 
  -1   0   6     8655.44     7837.07    210.15 o 
   1   0   6       16.10       22.91      1.73 o 
   2   0   6      341.63      320.58      8.44 o 
   3   0   6     2327.09     2075.86     76.51 o 
   4   0   6    14229.37    13766.24    267.89 o 
   5   0   6     2281.70     2661.76     51.02 o 
   6   0   6    16005.64    17401.18    791.67 o 
   7   0   6      128.23      139.53      6.29 o 
   8   0   6      198.35      203.73      9.44 o 
   9   0   6        4.65       17.70      3.64 o 
  10   0   6       41.29       36.19      7.81 o 
  11   0   6      488.15      436.17     28.11 o 
  12   0   6      550.44      498.63     34.35 o 
  13   0   6        2.78       -7.29     14.57 o 
  14   0   6       30.44       27.07     15.61 o 
  15   0   6        8.77       20.82     15.61 o 
  16   0   6        0.70        8.33     15.61 o 
 -17   1   6        3.04       12.91      7.53 o 
 -16   1   6       19.03       24.75      8.01 o 
 -15   1   6       17.87       21.49     11.38 o 
 -14   1   6       24.27       26.33      5.17 o 
 -13   1   6        6.55       18.13      5.56 o 
 -12   1   6        0.69       10.53      5.01 o 
 -11   1   6     1054.39     1068.07     25.14 o 
 -10   1   6        0.00       -0.35      4.66 o 
  -9   1   6      209.60      198.45      5.88 o 
  -8   1   6      184.98      200.06      6.19 o 
  -7   1   6     2039.38     2177.95     33.57 o 
  -6   1   6      330.55      282.82      5.46 o 
  -5   1   6      736.71      632.73     10.33 o 
  -4   1   6       54.06       73.13      2.52 o 
  -3   1   6      546.74      555.40      9.20 o 
  -2   1   6     1298.49     1227.19     18.24 o 
  -1   1   6    24799.49    22746.49    382.54 o 
   0   1   6     2249.98     2098.98     27.82 o 
   1   1   6       24.05       25.22      1.65 o 
   2   1   6      119.59      116.44      2.83 o 
   3   1   6        4.20        2.71      0.79 o 
   4   1   6      171.82      160.16      3.66 o 
   5   1   6      101.74      107.40      2.50 o 
   6   1   6        2.63        5.20      1.18 o 
   7   1   6      140.71      150.37      4.11 o 
   8   1   6      204.25      188.89      6.91 o 
   9   1   6        5.50        6.30      1.67 o 
  10   1   6      124.25      125.22      5.35 o 
  11   1   6      361.58      316.90     13.58 o 
  12   1   6      389.21      300.64     19.83 o 
  13   1   6       58.32       50.77      7.80 o 
  14   1   6       49.09       32.46     10.23 o 
  15   1   6        1.10       -4.21      8.74 o 
  16   1   6        4.94        3.72     22.90 o 
 -17   2   6       30.41       44.81     11.47 o 
 -16   2   6       27.47       18.77      7.29 o 
 -15   2   6        6.77        7.88      6.11 o 
 -14   2   6        1.47       15.58      7.78 o 
 -13   2   6      674.53      696.04     32.61 o 
 -12   2   6      915.15     1002.01     28.53 o 
 -11   2   6     3146.53     3232.61     77.57 o 
 -10   2   6       22.76       20.28      4.51 o 
  -9   2   6      321.86      313.40      9.99 o 
  -8   2   6       60.36       67.72      3.31 o 
  -7   2   6      115.92      103.06      3.91 o 
  -6   2   6      106.72       94.73      4.09 o 
  -5   2   6       21.56       17.98      2.10 o 
  -4   2   6      658.97      679.42     14.63 o 
  -3   2   6       83.71       86.91      3.03 o 
  -2   2   6      115.25      105.83      4.97 o 
  -1   2   6     2016.49     1985.73     33.72 o 
   0   2   6     2229.00     2053.03     36.10 o 
   1   2   6        4.76        1.26      1.27 o 
   2   2   6      760.03      859.37     13.45 o 
   3   2   6      277.57      224.40      5.58 o 
   4   2   6     4213.87     4212.98     53.31 o 
   5   2   6      669.45      733.49     11.96 o 
   6   2   6     6313.48     6862.84    140.55 o 
   7   2   6      161.43      149.04      7.46 o 
   8   2   6       35.76       21.42      4.03 o 
   9   2   6      277.76      260.58      7.70 o 
  10   2   6       82.66       82.08      5.27 o 
  11   2   6      185.56      173.48      7.82 o 
  12   2   6      375.06      406.46     20.27 o 
  13   2   6        0.04        5.80      5.65 o 
  14   2   6        3.79       -6.10     10.23 o 
  15   2   6        0.00       -8.95     10.39 o 
  16   2   6        4.78        0.46     19.10 o 
 -17   3   6        4.11       22.25     17.57 o 
 -16   3   6        2.94       10.69     10.48 o 
 -15   3   6        0.57       10.69     10.81 o 
 -14   3   6        0.05        8.12      8.42 o 
 -13   3   6        9.60       17.82      4.96 o 
 -12   3   6       57.10       65.95      7.77 o 
 -11   3   6       44.26       48.55      6.76 o 
 -10   3   6       90.67       93.89      5.22 o 
  -9   3   6       15.22       17.55      2.72 o 
  -8   3   6      301.90      336.25     10.00 o 
  -7   3   6      517.59      544.53     14.17 o 
  -6   3   6       27.53       30.67      3.23 o 
  -5   3   6       61.42       55.65      4.22 o 
  -4   3   6      755.40      823.41     24.79 o 
  -3   3   6      242.78      255.49     12.02 o 
  -2   3   6     1710.86     1728.00     37.86 o 
  -1   3   6     1831.72     1769.22     30.66 o 
   0   3   6       17.29       22.31      2.40 o 
   1   3   6       76.28       75.36      3.64 o 
   2   3   6        2.84        7.98      2.88 o 
   3   3   6       70.29      110.82      6.46 o 
   4   3   6       13.52        9.86      2.42 o 
   5   3   6       80.51       80.82      3.88 o 
   6   3   6      110.75      155.65      6.76 o 
   7   3   6      294.60      289.24      8.60 o 
   8   3   6      437.27      435.98     12.12 o 
   9   3   6      345.09      355.93     15.33 o 
  10   3   6        3.63        1.02      2.93 o 
  11   3   6       98.63       77.02      5.67 o 
  13   3   6      120.57      123.80     21.34 o 
  14   3   6        3.86        1.49      9.99 o 
  15   3   6       52.60      100.27     29.33 o 
 -16   4   6       65.75       80.07     24.56 o 
 -15   4   6       21.55       25.20     11.74 o 
 -14   4   6       49.27       48.65     13.80 o 
 -13   4   6      216.51      201.99     15.98 o 
 -12   4   6       17.28       21.53     12.17 o 
 -11   4   6      616.56      627.81     30.53 o 
 -10   4   6       92.96       94.11      5.16 o 
  -9   4   6       12.49       13.25      3.24 o 
  -8   4   6      166.61      161.51      7.14 o 
  -7   4   6       70.14       84.38      5.48 o 
  -6   4   6      339.96      331.75     10.95 o 
  -5   4   6       46.20       53.02      4.22 o 
  -4   4   6      297.57      300.55     10.05 o 
  -3   4   6      236.22      206.92      7.72 o 
  -2   4   6        8.98        8.25      4.51 o 
  -1   4   6      602.51      602.50     21.73 o 
   0   4   6     2593.12     2539.13     62.01 o 
   1   4   6       51.06       58.80      6.16 o 
   2   4   6      691.03      746.37     19.22 o 
   3   4   6        0.56        1.88      4.06 o 
   4   4   6      258.74      271.81      9.64 o 
   5   4   6       31.28       33.31      3.83 o 
   6   4   6      654.82      687.59     18.26 o 
   7   4   6      148.41      145.52      8.03 o 
   8   4   6       17.89       17.86      3.61 o 
   9   4   6      734.49      776.13     23.65 o 
  10   4   6      158.38      160.44      9.39 o 
  11   4   6       19.28       15.81      5.60 o 
  12   4   6       48.34       52.29     10.68 o 
  13   4   6        0.31      -11.38     13.51 o 
  14   4   6        9.20       22.77     16.07 o 
 -15   5   6        0.66       -1.38      9.89 o 
 -14   5   6        8.33       27.98     14.16 o 
 -13   5   6       44.73       49.83     14.79 o 
 -12   5   6       94.68       92.68     14.59 o 
 -11   5   6      147.14      180.16     16.98 o 
 -10   5   6        1.65        0.74      5.56 o 
  -9   5   6       12.84        6.55      5.34 o 
  -8   5   6       77.89       68.88      5.97 o 
  -7   5   6       70.46       67.94      7.30 o 
  -6   5   6        0.57       -4.10      4.10 o 
  -5   5   6        2.32        2.06      3.76 o 
  -4   5   6      224.03      228.54      9.22 o 
  -3   5   6      101.34      110.27     11.74 o 
  -2   5   6      107.86      110.82      6.45 o 
  -1   5   6      124.37      116.36      7.03 o 
   0   5   6      150.24      150.42      7.76 o 
   1   5   6      228.55      239.70     15.25 o 
   2   5   6      155.02      161.00      7.82 o 
   3   5   6       55.35       57.67      5.05 o 
   4   5   6        5.71        4.79      3.80 o 
   5   5   6      107.73      103.88      5.45 o 
   6   5   6       89.31       71.60      8.78 o 
   7   5   6      241.46      265.38     11.33 o 
   8   5   6       91.68       91.23      7.21 o 
   9   5   6      185.74      200.57     15.08 o 
  10   5   6       57.78       76.33     10.59 o 
  11   5   6       70.35       90.15     16.30 o 
  12   5   6       32.39       30.71     13.39 o 
  13   5   6       52.99       43.47     16.37 o 
 -13   6   6       33.21       31.08     27.20 o 
 -12   6   6        0.40        5.93      9.89 o 
 -11   6   6      185.87      204.13     35.17 o 
 -10   6   6        1.84       -1.49      7.48 o 
  -9   6   6       27.70       29.12     13.50 o 
  -8   6   6        9.28       13.47      7.50 o 
  -7   6   6       27.77       34.81     18.51 o 
  -6   6   6       11.89        4.93     10.73 o 
  -5   6   6       99.92       91.63      8.40 o 
  -4   6   6       12.47       11.83      5.26 o 
  -3   6   6      248.35      302.47     26.36 o 
  -2   6   6       80.93       82.69      8.36 o 
  -1   6   6     1128.93     1065.70     41.54 o 
   0   6   6      181.30      169.23      8.39 o 
   1   6   6      123.15      112.50     13.82 o 
   2   6   6       46.46       41.88      5.59 o 
   3   6   6       22.89       48.20      5.79 o 
   4   6   6        0.02       -4.69      4.69 o 
   5   6   6        0.79       -0.42      8.93 o 
   6   6   6       82.31       88.80      7.62 o 
   7   6   6       33.91       20.67      7.81 o 
   8   6   6       12.49        6.21     10.38 o 
   9   6   6      224.78      295.49     37.23 o 
  10   6   6      119.46      137.89     25.79 o 
  11   6   6      191.23      217.79     43.36 o 
  12   6   6       21.08       31.01     14.24 o 
 -11   7   6      156.13      160.64     50.31 o 
 -10   7   6       61.55       63.86     21.91 o 
  -9   7   6       13.42       19.19     19.52 o 
  -8   7   6       21.78       14.84      7.91 o 
  -7   7   6       12.59       12.07     10.94 o 
  -6   7   6        0.77       13.44      6.89 o 
  -5   7   6        4.15       11.88      5.93 o 
  -4   7   6       28.84       22.20      6.04 o 
  -3   7   6       32.02       41.79      8.95 o 
  -2   7   6       20.79       17.37      7.09 o 
  -1   7   6       68.19       53.16      7.35 o 
   0   7   6       46.03       43.34      9.23 o 
   1   7   6      180.68      172.48     14.87 o 
   2   7   6      217.97      240.59     19.02 o 
   3   7   6        4.88        7.64      6.72 o 
   4   7   6        0.16        3.04      6.93 o 
   5   7   6        0.84        8.37      6.90 o 
   6   7   6       32.56       24.29      8.98 o 
   7   7   6       47.11       48.97     11.65 o 
   8   7   6       12.97       17.56     14.75 o 
   9   7   6        0.96       -0.72     15.53 o 
  -8   8   6        5.77       -0.44     15.20 o 
  -7   8   6        2.19        5.29     14.63 o 
  -6   8   6       25.37       28.46     14.22 o 
  -5   8   6       86.54      110.49     26.96 o 
  -4   8   6      167.68      196.83     40.03 o 
  -3   8   6      157.40      174.67     36.31 o 
  -2   8   6      120.36      137.79     29.63 o 
  -1   8   6      790.95      886.30    137.73 o 
   0   8   6       38.00       36.19     19.57 o 
   1   8   6       81.35       73.01     14.92 o 
   2   8   6       13.00       12.69     10.55 o 
   3   8   6       16.36        5.23     10.91 o 
   4   8   6        7.30        4.39     12.99 o 
   5   8   6        0.40        2.70     10.48 o 
   6   8   6       23.53       13.89      9.54 o 
 -18   1   7        0.05       -7.54      8.81 o 
 -17   1   7        4.70        1.29      9.62 o 
 -16   1   7        5.49       13.14      7.08 o 
 -15   1   7       33.29       31.85      5.92 o 
 -14   1   7       67.35       64.93      6.61 o 
 -13   1   7        6.71        4.08      3.71 o 
 -12   1   7        8.36        7.62      5.23 o 
 -11   1   7       17.24       21.74      4.39 o 
 -10   1   7        1.45        0.78      1.66 o 
  -9   1   7        1.95        2.68      1.73 o 
  -8   1   7        1.67        5.65      2.35 o 
  -7   1   7      333.31      346.91      7.38 o 
  -6   1   7        2.23        2.74      1.27 o 
  -5   1   7      492.93      522.80      8.70 o 
  -4   1   7      164.45      157.38      4.58 o 
  -3   1   7     1306.76     1187.10     18.23 o 
  -2   1   7     1867.43     1740.12     24.38 o 
  -1   1   7      775.90      724.30     10.14 o 
   0   1   7     2703.12     2467.86     31.13 o 
   1   1   7        1.26        1.19      1.20 o 
   2   1   7     3173.90     3086.94     38.80 o 
   3   1   7      107.11      106.10      2.52 o 
   4   1   7       46.03       51.44      1.77 o 
   5   1   7      135.63      131.59      3.32 o 
   6   1   7      123.82      123.59      3.62 o 
   7   1   7       13.45       13.35      1.97 o 
   8   1   7      440.21      417.13     12.26 o 
   9   1   7       69.40       74.11      6.22 o 
  10   1   7        0.02        2.58      2.40 o 
  11   1   7       22.41       30.93      7.53 o 
  12   1   7       38.59       33.10      4.34 o 
  13   1   7       11.95       11.87     10.41 o 
  14   1   7        2.08       -6.82      9.75 o 
  15   1   7        0.48        3.91     10.50 o 
  16   1   7       11.51       21.94     18.36 o 
 -17   2   7        4.17       -1.50      7.40 o 
 -16   2   7        1.43       -5.14      6.52 o 
 -15   2   7       36.82       22.37      9.73 o 
 -14   2   7       21.37       26.39      7.33 o 
 -13   2   7        8.77        0.03      4.96 o 
 -12   2   7     1520.46     1620.72     47.72 o 
 -11   2   7      913.83      878.36     25.34 o 
 -10   2   7       29.14       29.61      3.51 o 
  -9   2   7        0.04        2.10      3.46 o 
  -8   2   7     1577.41     1538.54     33.79 o 
  -7   2   7      536.48      597.34     10.53 o 
  -6   2   7       53.86       77.24      2.99 o 
  -5   2   7      919.36      922.12     17.35 o 
  -4   2   7        0.11        2.12      1.95 o 
  -3   2   7      214.20      220.52      6.22 o 
  -2   2   7     4164.46     4223.91     91.07 o 
  -1   2   7     2191.15     2164.61     36.86 o 
   0   2   7       16.01       18.70      2.71 o 
   1   2   7      390.93      365.11      6.78 o 
   2   2   7       13.38       13.39      1.73 o 
   3   2   7        7.18        6.38      1.65 o 
   4   2   7       89.66       89.25      2.93 o 
   5   2   7       33.96       44.48      2.38 o 
   6   2   7      995.15     1048.24     23.80 o 
   7   2   7        1.88       -0.74      1.97 o 
   8   2   7     1178.70     1157.99     26.25 o 
   9   2   7       29.58       28.78      2.59 o 
  10   2   7      184.76      221.72      8.06 o 
  11   2   7       71.14       70.74      6.56 o 
  12   2   7      195.04      245.11     22.72 o 
  13   2   7       16.56       19.64      8.44 o 
  14   2   7        0.51        3.09     11.71 o 
  15   2   7        1.91       14.72     10.65 o 
 -17   3   7       24.06       11.53     13.49 o 
 -16   3   7        5.68       11.95      9.80 o 
 -15   3   7       73.53       46.40     12.90 o 
 -14   3   7      220.33      241.04     27.56 o 
 -13   3   7       49.36       44.85      6.77 o 
 -12   3   7      153.41      165.55     11.32 o 
 -11   3   7       39.55       47.08      8.48 o 
 -10   3   7        0.17        1.42      3.16 o 
  -9   3   7       68.08       64.89      4.18 o 
  -8   3   7      150.61      189.74      6.76 o 
  -7   3   7      677.57      705.73     17.55 o 
  -6   3   7       15.12        6.87      2.37 o 
  -5   3   7      656.41      689.58     12.67 o 
  -4   3   7       30.56       33.73      2.83 o 
  -3   3   7     1326.00     1229.76     24.12 o 
  -2   3   7      716.89      631.97     36.63 o 
  -1   3   7     1020.54      969.69     17.76 o 
   0   3   7     1790.85     1726.73     29.57 o 
   1   3   7      474.77      482.79      9.62 o 
   2   3   7     3234.58     3285.09     53.94 o 
   3   3   7        4.79        8.13      3.91 o 
   4   3   7       44.96       42.89      2.68 o 
   5   3   7        0.12        0.56      1.86 o 
   6   3   7      336.93      368.45      9.67 o 
   7   3   7        2.77        2.93      4.66 o 
   8   3   7      620.41      645.77     15.87 o 
   9   3   7       82.14       78.45      4.72 o 
  10   3   7        8.18        4.62      4.51 o 
  11   3   7        2.20       -1.77      3.70 o 
  12   3   7       53.46       47.22      8.37 o 
  13   3   7       16.14       11.54      8.74 o 
  14   3   7       10.71       21.44     10.97 o 
  15   3   7        5.13       46.72     17.75 o 
 -16   4   7        0.00       -6.50      9.97 o 
 -15   4   7        0.01      -10.80     10.80 o 
 -14   4   7        0.09        1.48     10.72 o 
 -13   4   7       14.27       11.18      5.97 o 
 -12   4   7      578.38      613.06     38.74 o 
 -11   4   7      246.85      231.20     13.85 o 
 -10   4   7       28.12       24.50      3.15 o 
  -9   4   7        7.24       11.06      2.97 o 
  -8   4   7      648.27      703.62     17.94 o 
  -7   4   7      237.93      258.71      9.17 o 
  -6   4   7      153.70      159.30      6.40 o 
  -5   4   7       21.89       12.92      3.50 o 
  -4   4   7        0.01       -1.96      2.29 o 
  -3   4   7      116.28      111.62      4.69 o 
  -2   4   7     1259.69     1258.71     33.70 o 
  -1   4   7      303.66      285.22     10.52 o 
   0   4   7       77.65       77.96      4.68 o 
   1   4   7       99.18       73.68      4.81 o 
   2   4   7        6.78        5.90      2.91 o 
   3   4   7       45.29       55.39      5.41 o 
   4   4   7        0.79        1.25      3.22 o 
   5   4   7      112.97      131.54      5.61 o 
   6   4   7      116.17      125.02      5.74 o 
   7   4   7        0.11       -1.35      3.04 o 
   8   4   7      809.58      808.60     23.41 o 
   9   4   7      154.63      149.80      8.36 o 
  10   4   7       22.83       23.45      4.27 o 
  11   4   7       14.59        9.37      5.95 o 
  12   4   7      117.36      128.36     17.00 o 
  13   4   7        0.66        6.93     10.65 o 
  14   4   7        1.05        6.28     10.50 o 
 -15   5   7       21.71       26.03     15.21 o 
 -14   5   7      113.65      128.11     30.74 o 
 -13   5   7       30.53       42.37     12.09 o 
 -12   5   7      410.13      485.04     57.67 o 
 -11   5   7       31.27       30.79     12.13 o 
 -10   5   7       13.97       11.75      3.62 o 
  -9   5   7       31.35       41.78      6.51 o 
  -8   5   7      104.28       93.06      9.64 o 
  -7   5   7       39.90       57.61      7.11 o 
  -6   5   7       18.16       23.79      4.59 o 
  -5   5   7       20.30       26.75      4.31 o 
  -4   5   7       20.29       20.84      7.36 o 
  -3   5   7      185.52      174.83      8.14 o 
  -2   5   7       29.11       22.96      4.16 o 
  -1   5   7      358.67      345.41     11.23 o 
   0   5   7        2.33        3.23      5.11 o 
   1   5   7      209.29      203.68      8.87 o 
   2   5   7      318.58      355.44     11.70 o 
   3   5   7       97.14       79.38      5.69 o 
   4   5   7       30.81       25.01      4.30 o 
   5   5   7       68.65       58.20      4.60 o 
   6   5   7      145.58      147.28      7.12 o 
   7   5   7        1.31        4.67      3.89 o 
   8   5   7        1.02        4.74      8.56 o 
   9   5   7        3.01        1.31      4.31 o 
  10   5   7       27.20       24.83     12.30 o 
  11   5   7       80.55       94.55     18.03 o 
  12   5   7       11.01       11.38     10.39 o 
  13   5   7        1.99        1.61     15.61 o 
 -13   6   7        9.36       -7.63     12.36 o 
 -12   6   7        0.20        0.70     10.04 o 
 -11   6   7       14.10       12.09     13.89 o 
 -10   6   7       11.01       12.62     12.73 o 
  -9   6   7        3.09       -5.19     19.63 o 
  -8   6   7       31.84       33.94      8.78 o 
  -7   6   7       40.62       35.75      6.79 o 
  -6   6   7       19.37       19.92     10.76 o 
  -5   6   7       68.34       56.55      9.65 o 
  -4   6   7        0.05       -4.78      6.01 o 
  -3   6   7        1.47        1.03      5.89 o 
  -2   6   7      187.53      200.57     14.07 o 
  -1   6   7       40.89       40.52      5.40 o 
   0   6   7       66.01       79.02     10.53 o 
   1   6   7       16.60        9.35      5.56 o 
   2   6   7        0.67       -0.55      4.35 o 
   3   6   7        7.61        6.51      4.79 o 
   4   6   7      156.15      171.92     11.90 o 
   5   6   7      155.74      145.66     14.57 o 
   6   6   7       16.79        8.81      4.96 o 
   7   6   7        0.20        3.59      4.40 o 
   8   6   7       36.13       27.59     11.16 o 
   9   6   7       53.44       66.96     18.57 o 
  10   6   7        9.98       13.65     10.33 o 
  11   6   7        5.82       -3.12     11.04 o 
 -11   7   7       23.16       40.52     19.82 o 
 -10   7   7        0.00       10.31     15.75 o 
  -9   7   7       13.82        4.15     13.12 o 
  -8   7   7        0.62      -14.13     14.62 o 
  -7   7   7        0.51        4.37      8.15 o 
  -6   7   7       15.62       10.54      7.07 o 
  -5   7   7       15.12       -3.25     12.24 o 
  -4   7   7        9.81       13.82      5.24 o 
  -3   7   7       22.46       28.04      9.92 o 
  -2   7   7       97.14       97.78     11.56 o 
  -1   7   7       87.55       64.54      9.47 o 
   0   7   7      155.81      147.50     13.52 o 
   1   7   7      102.93       82.43      9.60 o 
   2   7   7       10.86        6.70     12.92 o 
   3   7   7      105.33      117.73     13.82 o 
   4   7   7       50.13       47.31      9.53 o 
   5   7   7       51.94       42.44      8.07 o 
   6   7   7       78.06       66.50     12.56 o 
   7   7   7        1.08        5.31      5.81 o 
   8   7   7       68.82       67.43     17.55 o 
   9   7   7        6.72       -2.52      9.89 o 
  -8   8   7        0.11       -1.69     15.49 o 
  -7   8   7       15.10       13.95     15.73 o 
  -6   8   7        9.89        9.35     13.88 o 
  -5   8   7       17.85       36.70     20.01 o 
  -4   8   7        1.34       13.05     11.95 o 
  -3   8   7       27.99       21.70     14.69 o 
  -2   8   7       49.99       67.25     18.55 o 
  -1   8   7      125.76      142.34     27.17 o 
   0   8   7        5.71        8.58      9.65 o 
   1   8   7       11.41       18.26     10.70 o 
   2   8   7        0.12        3.47     10.66 o 
   3   8   7       11.79       16.87     10.90 o 
   4   8   7      166.45      170.39     31.56 o 
   5   8   7       79.32       94.88     20.25 o 
   6   8   7        8.78       14.24     12.17 o 
 -18   0   8      201.15      283.36    103.59 o 
 -17   0   8       94.07      113.90     33.64 o 
 -16   0   8       60.89       62.46     14.00 o 
 -15   0   8       55.56       51.88     11.25 o 
 -14   0   8      192.59      178.79     14.33 o 
 -13   0   8       43.58       22.59      4.41 o 
 -12   0   8      270.50      311.70     14.00 o 
 -11   0   8      842.06      850.43     28.90 o 
 -10   0   8        4.49        6.25      3.25 o 
  -9   0   8       82.49       72.65      4.68 o 
  -8   0   8      421.44      425.67     13.53 o 
  -7   0   8      290.59      309.21     16.66 o 
  -6   0   8      368.06      373.09     10.65 o 
  -5   0   8     3796.49     3657.49     66.10 o 
  -4   0   8       55.49       47.37      2.94 o 
  -3   0   8      496.93      483.35     13.67 o 
  -2   0   8     3021.54     2802.83     65.27 o 
  -1   0   8      985.87      843.45     19.01 o 
   0   0   8     1744.45     1666.24     43.20 o 
   1   0   8      210.11      188.02      6.93 o 
   2   0   8     6231.46     5898.22    118.74 o 
   3   0   8     2495.21     2577.55     56.31 o 
   4   0   8        2.91        2.08      2.94 o 
   5   0   8     1323.51     1409.35     29.51 o 
   6   0   8      450.90      526.08     12.90 o 
   7   0   8       48.20       41.77      4.68 o 
   8   0   8      202.46      203.59     11.97 o 
   9   0   8        8.06       10.41      3.72 o 
  10   0   8       23.94       25.75      5.75 o 
  11   0   8        2.98        3.12      5.20 o 
  12   0   8       20.64       13.53      6.25 o 
  13   0   8       41.79       46.84     14.57 o 
  14   0   8        1.01        7.29     13.53 o 
  15   0   8        6.51        6.25     12.49 o 
  16   0   8        1.47       -4.16     26.02 o 
 -18   1   8       28.90       34.09     13.06 o 
 -17   1   8       20.41       22.50      8.53 o 
 -16   1   8        5.67       -3.70      8.00 o 
 -15   1   8        7.13        5.19      4.80 o 
 -14   1   8       22.61       24.29      4.90 o 
 -13   1   8      493.62      527.50     17.93 o 
 -12   1   8     2713.06     2803.06     65.17 o 
 -11   1   8     2833.00     2772.95     56.35 o 
 -10   1   8      429.60      424.63     11.20 o 
  -9   1   8       57.08       72.02      3.28 o 
  -8   1   8     1193.53     1258.95     27.93 o 
  -7   1   8     1368.89     1300.62     19.38 o 
  -6   1   8     3210.83     3544.44     49.39 o 
  -5   1   8     6525.35     6641.61     94.91 o 
  -4   1   8      516.65      489.48     10.13 o 
  -3   1   8      187.77      200.24      4.74 o 
  -2   1   8      131.59      107.80      3.00 o 
  -1   1   8      158.48      139.32      3.06 o 
   0   1   8      131.00      126.86      4.66 o 
   1   1   8       31.69       28.27      1.45 o 
   2   1   8      382.35      367.99      5.82 o 
   3   1   8      378.67      388.75      6.38 o 
   4   1   8       54.69       43.37      2.03 o 
   5   1   8      501.18      497.51     10.25 o 
   6   1   8      249.10      249.10      8.36 o 
   7   1   8       25.01       22.64      4.43 o 
   8   1   8      163.03      209.13      8.87 o 
   9   1   8       37.39       28.03      5.26 o 
  10   1   8      330.93      267.44     10.22 o 
  11   1   8      519.91      497.91     17.67 o 
  12   1   8      209.09      184.37     22.38 o 
  13   1   8       91.57       74.34     18.74 o 
  14   1   8        0.83      -10.22     10.23 o 
  15   1   8       47.16       42.04     15.09 o 
 -17   2   8       41.62       32.05     16.23 o 
 -16   2   8       15.73       36.19     10.44 o 
 -15   2   8        0.15       -0.20     12.07 o 
 -14   2   8      187.91      192.67     19.79 o 
 -13   2   8      272.96      289.06     17.08 o 
 -12   2   8       58.80       49.13     13.05 o 
 -11   2   8      250.71      260.24      9.86 o 
 -10   2   8       24.28       23.68      3.55 o 
  -9   2   8        6.38        6.98      2.79 o 
  -8   2   8      186.57      185.04      6.02 o 
  -7   2   8       17.25       24.73      2.93 o 
  -6   2   8      555.22      570.19     10.14 o 
  -5   2   8     1785.50     1919.44     28.59 o 
  -4   2   8       17.65       22.02      3.65 o 
  -3   2   8        4.13        5.92      1.05 o 
  -2   2   8        0.58       -0.46      2.32 o 
  -1   2   8     1210.58     1149.62     19.19 o 
   0   2   8      100.80      129.15      6.01 o 
   1   2   8        8.06        1.53      1.27 o 
   2   2   8     1945.00     1885.34     37.11 o 
   3   2   8     1293.73     1411.97     21.01 o 
   4   2   8       68.95       63.63      2.58 o 
   5   2   8      836.72      823.92     17.38 o 
   6   2   8        0.01        1.02      3.16 o 
   7   2   8        2.44        0.08      1.90 o 
   8   2   8       67.24       59.10      4.51 o 
   9   2   8       40.09       44.46      3.76 o 
  10   2   8        0.25        4.21      3.51 o 
  11   2   8        0.05        2.96      3.81 o 
  12   2   8       30.81       21.16      5.65 o 
  13   2   8        5.89        7.68     10.65 o 
  14   2   8        3.36        7.42      8.85 o 
  15   2   8        0.05        4.92     14.05 o 
 -17   3   8        1.34       22.86     10.86 o 
 -16   3   8        4.56        4.14     12.27 o 
 -15   3   8        7.07        0.74      8.76 o 
 -14   3   8        1.08        5.37      6.69 o 
 -13   3   8        2.98       -0.25      4.96 o 
 -12   3   8      361.58      358.20     18.86 o 
 -11   3   8      676.01      668.61     22.50 o 
 -10   3   8       20.16       21.18      2.61 o 
  -9   3   8      173.45      189.43      6.52 o 
  -8   3   8     1253.13     1391.04     31.42 o 
  -7   3   8        0.13       -1.09      2.06 o 
  -6   3   8      793.61      857.06     22.30 o 
  -5   3   8      975.47     1127.37     21.78 o 
  -4   3   8       47.42       42.18      4.50 o 
  -3   3   8      452.03      427.99     15.63 o 
  -2   3   8     1127.50     1185.37     24.23 o 
  -1   3   8      111.36      118.95      4.51 o 
   0   3   8     1327.99     1367.71     23.96 o 
   1   3   8      432.39      435.24     11.57 o 
   2   3   8      216.67      225.52      5.71 o 
   3   3   8        2.13        2.97      2.25 o 
   4   3   8       13.48       21.08      2.70 o 
   5   3   8       22.29       28.10      3.01 o 
   6   3   8      256.08      239.73     10.82 o 
   7   3   8      357.76      339.83      9.36 o 
   8   3   8      830.74      851.35     21.08 o 
   9   3   8        4.20        5.47      2.96 o 
  10   3   8      258.07      228.15     11.71 o 
  11   3   8       84.23       64.21      6.59 o 
  12   3   8        6.10        1.78      6.79 o 
  13   3   8       31.69       36.25     12.45 o 
  14   3   8       18.06       12.87     10.75 o 
  15   3   8       18.33       -2.08     24.98 o 
 -16   4   8        0.09       -3.73      9.62 o 
 -15   4   8       50.79       29.65     12.98 o 
 -14   4   8      120.22      120.78     18.26 o 
 -13   4   8      579.86      619.60     42.63 o 
 -12   4   8     1007.83     1071.43     71.12 o 
 -11   4   8       32.31       32.39      8.15 o 
 -10   4   8       67.10       62.88      4.87 o 
  -9   4   8      159.25      184.72      7.81 o 
  -8   4   8       16.91       12.58      2.83 o 
  -7   4   8       65.56       76.91      5.01 o 
  -6   4   8      223.94      247.79      8.80 o 
  -5   4   8       53.37       70.96      4.67 o 
  -4   4   8       48.08       42.57      3.46 o 
  -3   4   8       96.87       97.82      4.87 o 
  -2   4   8     1021.10      961.52     24.03 o 
  -1   4   8     1195.51     1125.90     30.26 o 
   0   4   8      592.63      530.63     15.13 o 
   1   4   8       85.36       80.67      4.76 o 
   2   4   8      115.80      109.61      5.50 o 
   3   4   8      328.33      346.91     10.13 o 
   4   4   8       72.38       81.10      8.29 o 
   5   4   8      325.44      321.02     10.23 o 
   6   4   8      269.71      297.90      9.16 o 
   7   4   8       25.65       22.70      3.36 o 
   8   4   8        0.10        2.88      2.93 o 
   9   4   8        9.68        8.49      3.77 o 
  10   4   8       10.98        9.21      4.19 o 
  11   4   8       27.67       26.12      8.85 o 
  12   4   8       39.62       29.66     11.90 o 
  13   4   8        3.16       -9.70     10.23 o 
  14   4   8        8.31       16.36     15.61 o 
 -15   5   8       43.48       42.28     16.40 o 
 -14   5   8        2.70       -6.18      9.10 o 
 -13   5   8      127.77      172.60     30.31 o 
 -12   5   8        2.57        5.33      6.65 o 
 -11   5   8        0.44       -3.06      7.87 o 
 -10   5   8        6.15        5.80      6.76 o 
  -9   5   8       17.38       26.25      5.02 o 
  -8   5   8      301.00      286.15     16.05 o 
  -7   5   8       93.34       91.05      7.93 o 
  -6   5   8       15.62        7.32      6.15 o 
  -5   5   8       29.28       33.91      4.06 o 
  -4   5   8       12.52       13.44      3.46 o 
  -3   5   8        0.91        1.17      2.62 o 
  -2   5   8      384.56      374.82     12.28 o 
  -1   5   8      448.24      444.73     23.14 o 
   0   5   8     1375.37     1372.22     38.37 o 
   1   5   8      124.13      124.65      6.88 o 
   2   5   8       17.68       26.23      5.41 o 
   3   5   8       26.99       29.61      4.34 o 
   4   5   8       36.06       37.27      5.26 o 
   5   5   8      251.32      238.33     12.94 o 
   6   5   8      101.14      121.47      9.62 o 
   7   5   8      180.47      172.51     10.82 o 
   8   5   8      476.41      491.62     22.72 o 
   9   5   8       49.03       39.59      7.32 o 
  10   5   8       81.20      101.64     16.57 o 
  11   5   8       37.44       33.75     15.35 o 
  12   5   8        0.04        1.19      8.84 o 
  13   5   8        6.38        7.21     14.23 o 
 -13   6   8      214.55      260.79     79.79 o 
 -12   6   8      354.39      448.02     97.27 o 
 -11   6   8       55.03       80.22     16.73 o 
 -10   6   8       31.82       28.74     11.44 o 
  -9   6   8        0.66       -2.95      6.63 o 
  -8   6   8        5.62        5.25      6.91 o 
  -7   6   8        1.49        5.29      5.34 o 
  -6   6   8        1.33       -2.43      5.16 o 
  -5   6   8       48.16       54.85      7.15 o 
  -4   6   8        7.25        3.68     12.14 o 
  -3   6   8       17.35       14.54      4.77 o 
  -2   6   8      784.46      856.48     30.50 o 
  -1   6   8      831.35      764.35     25.64 o 
   0   6   8       16.10       22.73     10.59 o 
   1   6   8       13.12       12.94      5.26 o 
   2   6   8        0.03       -0.66      4.95 o 
   3   6   8      108.93       96.51      7.84 o 
   4   6   8       17.38       21.34      9.17 o 
   5   6   8      150.81      161.74     16.83 o 
   6   6   8       63.73       62.99     15.82 o 
   7   6   8       18.76       27.64      6.30 o 
   8   6   8        3.62        1.49     11.67 o 
   9   6   8       34.40       31.14     10.91 o 
  10   6   8       36.74       51.78     15.27 o 
  11   6   8       88.12       66.25     29.78 o 
 -11   7   8       24.87       29.67     17.61 o 
 -10   7   8       50.19       42.59     17.73 o 
  -9   7   8        0.19       13.30     11.59 o 
  -8   7   8       38.68       39.46     14.77 o 
  -7   7   8        0.17       -6.56     11.31 o 
  -6   7   8        0.71       15.42     11.41 o 
  -5   7   8       23.88       32.78     12.63 o 
  -4   7   8       19.14       14.53      8.70 o 
  -3   7   8      156.13      146.21     16.38 o 
  -2   7   8        4.18        6.91      6.35 o 
  -1   7   8      209.41      219.17     16.81 o 
   0   7   8      227.48      183.67     14.77 o 
   1   7   8        4.34        0.98     10.81 o 
   2   7   8        0.17       -2.36     13.00 o 
   3   7   8       13.52       14.54      7.12 o 
   4   7   8       50.72       76.75     23.87 o 
   5   7   8      131.11      131.16     15.06 o 
   6   7   8        0.58       -6.20      6.20 o 
   7   7   8        0.00        8.09     15.02 o 
   8   7   8       32.67       10.45     11.64 o 
   9   7   8       23.06       32.45     15.77 o 
  -8   8   8       23.94       48.11     25.08 o 
  -7   8   8       13.54       27.69     16.03 o 
  -6   8   8       20.54       -0.39     14.05 o 
  -5   8   8       20.88       23.33     14.18 o 
  -4   8   8       11.91       15.80     13.45 o 
  -3   8   8        1.65       -9.00     13.70 o 
  -2   8   8      128.96      135.91     29.15 o 
  -1   8   8      149.76      133.62     24.07 o 
   0   8   8       17.21       10.79     21.44 o 
   1   8   8       11.27        8.54     10.71 o 
   2   8   8        8.79       33.38     13.68 o 
   3   8   8        5.46       10.61     14.12 o 
   4   8   8        5.37        3.60     10.16 o 
   5   8   8       73.48       61.83     16.23 o 
   6   8   8        1.58        1.74      7.48 o 
 -18   1   9        0.01        1.76      8.22 o 
 -17   1   9        0.15       -6.34     12.02 o 
 -16   1   9        1.74       -1.61      7.81 o 
 -15   1   9        6.94       13.56      5.18 o 
 -14   1   9        0.01       -1.89      6.46 o 
 -13   1   9        8.86        6.83      4.52 o 
 -12   1   9       29.17       27.97      4.06 o 
 -11   1   9        0.83        4.29      1.88 o 
 -10   1   9       18.51       13.64      2.54 o 
  -9   1   9        4.30        7.29      2.10 o 
  -8   1   9        6.55        0.49      2.83 o 
  -7   1   9       82.82       74.79      2.97 o 
  -6   1   9     1676.72     1816.86     27.24 o 
  -5   1   9      144.81      159.90      4.53 o 
  -4   1   9      142.19      168.82      4.20 o 
  -3   1   9      384.29      349.30      8.56 o 
  -2   1   9     3193.58     3020.10     42.03 o 
  -1   1   9     5713.51     5333.64     70.91 o 
   0   1   9     1077.12     1086.29     15.24 o 
   1   1   9      407.82      412.83      7.35 o 
   2   1   9       72.29       55.45      1.95 o 
   3   1   9       97.46       92.37      2.75 o 
   4   1   9      189.09      195.31      4.25 o 
   5   1   9      432.94      446.32      9.80 o 
   6   1   9      199.40      206.70      7.24 o 
   7   1   9       32.04       31.46      2.43 o 
   8   1   9        0.44        2.15      2.25 o 
   9   1   9        0.11       -2.61      3.16 o 
  10   1   9        0.60        1.29      6.31 o 
  11   1   9        0.43       -0.15      2.50 o 
  12   1   9       15.98        6.77      5.36 o 
  13   1   9        2.95        0.00      8.33 o 
  14   1   9       26.91       34.92     16.66 o 
  15   1   9       13.15       23.91     22.38 o 
 -17   2   9        3.26       10.04      6.96 o 
 -16   2   9       12.15       23.41      8.18 o 
 -15   2   9        9.34        3.67      5.48 o 
 -14   2   9        8.80        3.51      5.26 o 
 -13   2   9       43.63       41.39      5.84 o 
 -12   2   9     1087.47     1062.01     30.36 o 
 -11   2   9       20.19       28.77      5.22 o 
 -10   2   9       12.17        5.95      4.59 o 
  -9   2   9        1.50       -2.93      2.93 o 
  -8   2   9       32.76       30.49      2.77 o 
  -7   2   9        5.05        2.91      1.95 o 
  -6   2   9     1079.62     1148.02     18.00 o 
  -5   2   9        6.37        5.94      1.75 o 
  -4   2   9       39.59       47.96      2.52 o 
  -3   2   9        1.88        2.62      1.20 o 
  -2   2   9       66.98       68.25      3.30 o 
  -1   2   9      150.84      165.99      5.56 o 
   0   2   9      102.13      114.15      3.28 o 
   1   2   9     1139.13     1132.34     17.78 o 
   2   2   9       46.00       55.05      2.47 o 
   3   2   9      847.73      885.26     20.86 o 
   4   2   9     1289.34     1254.89     18.33 o 
   5   2   9      198.13      187.57      5.05 o 
   6   2   9     1026.97     1123.39     23.93 o 
   7   2   9     1030.85     1095.40     23.42 o 
   8   2   9      299.04      338.24     11.06 o 
   9   2   9     1302.59     1350.90     34.17 o 
  10   2   9       58.55       52.23      8.39 o 
  11   2   9        5.64        4.64      3.20 o 
  12   2   9      219.92      185.83     35.91 o 
  13   2   9      115.68       87.66     26.55 o 
  14   2   9       50.63       59.10     18.22 o 
  15   2   9       17.44       40.48     19.51 o 
 -17   3   9        4.30        4.70      9.39 o 
 -16   3   9        6.39       12.03      9.65 o 
 -15   3   9       25.20       47.30     12.66 o 
 -14   3   9        4.69       -8.24      8.24 o 
 -13   3   9       74.36       68.83      7.37 o 
 -12   3   9       38.90       37.80      5.80 o 
 -11   3   9        1.66        2.21      3.48 o 
 -10   3   9        0.03       -0.24      3.76 o 
  -9   3   9      153.83      151.11      5.98 o 
  -8   3   9        2.11        1.99      2.43 o 
  -7   3   9       24.63       19.07      2.50 o 
  -6   3   9     2606.45     2846.48     63.61 o 
  -5   3   9      382.09      412.21     12.39 o 
  -4   3   9      226.70      249.30     12.47 o 
  -3   3   9      437.44      446.48     11.90 o 
  -2   3   9     1999.17     1959.91     34.05 o 
  -1   3   9     7698.42     7603.80    127.72 o 
   0   3   9     3130.91     3183.95     48.27 o 
   1   3   9      298.61      321.68      6.86 o 
   2   3   9        4.59        3.26      2.07 o 
   3   3   9       32.30       34.88      3.00 o 
   4   3   9      171.57      168.99      6.16 o 
   5   3   9      487.38      532.37     12.20 o 
   6   3   9      429.44      477.91     11.89 o 
   7   3   9       72.01       72.78      4.00 o 
   8   3   9        2.13        1.77      3.31 o 
   9   3   9        2.38        3.93      3.17 o 
  10   3   9       10.29        9.25      3.18 o 
  11   3   9        5.56        5.90      5.41 o 
  12   3   9       20.10       26.61      8.04 o 
  13   3   9        0.19       -5.20     10.97 o 
  14   3   9       92.31      151.41     36.43 o 
 -16   4   9        0.73       -5.16     10.63 o 
 -15   4   9       59.77       31.48     11.98 o 
 -14   4   9        4.30       -6.75     10.67 o 
 -13   4   9        1.70       -1.19      6.90 o 
 -12   4   9      218.12      208.18     17.70 o 
 -11   4   9       49.55       47.70      4.81 o 
 -10   4   9        2.69        2.83      2.85 o 
  -9   4   9        9.23        9.31      3.16 o 
  -8   4   9      129.37      131.12      5.45 o 
  -7   4   9       48.81       41.07      3.77 o 
  -6   4   9      158.96      185.20      8.18 o 
  -5   4   9       29.62       27.06      4.06 o 
  -4   4   9        0.62        4.21      1.81 o 
  -3   4   9      262.11      233.62     13.84 o 
  -2   4   9        7.82       12.46      4.43 o 
  -1   4   9      809.23      756.02     21.31 o 
   0   4   9      363.13      321.86     11.71 o 
   1   4   9       84.03       81.92      7.66 o 
   2   4   9       25.56       28.71      3.39 o 
   3   4   9      166.65      175.60     10.31 o 
   4   4   9      260.10      278.56      8.63 o 
   5   4   9       10.92        7.96      5.11 o 
   6   4   9      340.51      360.48      9.32 o 
   7   4   9      702.23      747.99     18.60 o 
   8   4   9      123.92      124.32      6.21 o 
   9   4   9      402.41      408.77     18.47 o 
  10   4   9       38.99       35.85      5.73 o 
  11   4   9        9.42        7.46      7.40 o 
  12   4   9      250.88      231.84     34.47 o 
  13   4   9       57.09       91.04     21.48 o 
 -15   5   9       21.32       11.05     15.12 o 
 -14   5   9        9.98        9.43     14.00 o 
 -13   5   9       35.78       39.03     11.47 o 
 -12   5   9        0.34        8.16      7.64 o 
 -11   5   9       25.03       43.95      8.96 o 
 -10   5   9       27.58       38.64      5.86 o 
  -9   5   9      155.73      148.94     10.20 o 
  -8   5   9        3.62       -4.06      5.47 o 
  -7   5   9      116.09      129.77      8.09 o 
  -6   5   9      299.75      332.53     13.76 o 
  -5   5   9       25.77       24.55      5.56 o 
  -4   5   9       14.69        9.10      2.85 o 
  -3   5   9        8.56       12.68      3.10 o 
  -2   5   9       30.04       31.46      2.75 o 
  -1   5   9      723.28      726.67     18.75 o 
   0   5   9      262.47      209.16      8.96 o 
   1   5   9       43.24       39.50      5.07 o 
   2   5   9       29.10       27.55      4.20 o 
   3   5   9       10.11       11.58      3.34 o 
   4   5   9        5.87       -2.71      3.39 o 
   5   5   9        4.69        0.66      3.67 o 
   6   5   9       26.42       20.69      4.37 o 
   7   5   9        9.06        6.36      4.52 o 
   8   5   9       19.96       16.64      4.12 o 
   9   5   9       30.44       13.97      6.91 o 
  10   5   9        3.76       -5.10      8.07 o 
  11   5   9        0.01       -6.25      9.80 o 
  12   5   9        4.96        2.78     14.34 o 
 -13   6   9       40.40       71.83     26.74 o 
 -12   6   9       52.97       44.67     18.47 o 
 -11   6   9       63.58       74.93     15.98 o 
 -10   6   9       28.22       34.18      9.48 o 
  -9   6   9        0.63        8.76     10.41 o 
  -8   6   9       49.80       39.96      8.80 o 
  -7   6   9        0.42       -4.94      4.94 o 
  -5   6   9        0.14        4.30      3.65 o 
  -4   6   9       14.26        8.95      4.52 o 
  -3   6   9      196.47      299.09     17.28 o 
  -2   6   9      157.59      169.86      8.58 o 
  -1   6   9      115.36      110.05      6.88 o 
   1   6   9       92.72      100.79      7.53 o 
   2   6   9       21.30       10.39      5.62 o 
   4   6   9       40.87       31.02      5.40 o 
   5   6   9        2.16        2.40      4.96 o 
   6   6   9        0.01       23.97      6.46 o 
   7   6   9       46.91       31.41      8.22 o 
   8   6   9        0.02       -4.74      6.63 o 
   9   6   9        2.02        2.51     13.11 o 
  10   6   9        1.42      -11.25     11.25 o 
  11   6   9        0.19       11.76     11.86 o 
 -11   7   9      115.06       82.67     30.18 o 
 -10   7   9        5.65        6.59     13.08 o 
  -9   7   9       15.58       -7.61     13.29 o 
  -8   7   9       20.30       12.86     17.51 o 
  -7   7   9      119.52       87.55     18.15 o 
  -6   7   9        0.28       -0.12     13.45 o 
  -5   7   9       16.90       16.75     11.74 o 
  -4   7   9       23.47        9.31     10.63 o 
  -3   7   9       46.12       41.31      9.77 o 
  -2   7   9      375.27      401.42     40.22 o 
  -1   7   9        0.58       -8.03      8.18 o 
   0   7   9       45.61       36.69      7.81 o 
   1   7   9      115.01      168.11     22.52 o 
   2   7   9        1.96       15.88      9.97 o 
   3   7   9       52.65       66.61     12.54 o 
   4   7   9       11.32       11.92      6.91 o 
   5   7   9      159.34      168.88     20.37 o 
   6   7   9        0.54       13.97      7.39 o 
   7   7   9       11.99       13.26      9.90 o 
   8   7   9        2.16        7.11     12.33 o 
   9   7   9       75.23       83.08     25.49 o 
  -8   8   9        1.13        2.69     16.30 o 
  -7   8   9        0.44        5.99     13.17 o 
  -6   8   9       10.43       -3.77     15.85 o 
  -5   8   9       16.87       14.95     13.67 o 
  -4   8   9        0.09       10.25     15.08 o 
  -3   8   9       44.06       40.77     16.13 o 
  -2   8   9      208.65      242.61     41.00 o 
  -1   8   9       45.49       35.51     13.42 o 
   0   8   9       45.28       57.39     16.39 o 
   1   8   9       93.83      119.28     28.07 o 
   2   8   9       46.04       47.91     26.49 o 
   3   8   9       45.31       41.68     13.58 o 
   4   8   9      157.85      165.43     27.95 o 
   5   8   9        1.66        5.18     11.87 o 
 -18   0  10       13.83       39.21     27.59 o 
 -17   0  10       16.86       27.04     26.55 o 
 -16   0  10       51.95       79.04     19.50 o 
 -15   0  10       19.35       12.34     12.49 o 
 -14   0  10       28.44       30.45      6.60 o 
 -13   0  10       21.16       30.12      7.29 o 
 -12   0  10       32.81       23.19      6.77 o 
 -11   0  10      850.27      901.42     34.65 o 
 -10   0  10       52.17       51.48      4.41 o 
  -9   0  10      545.11      550.44     27.07 o 
  -8   0  10       49.94       61.17      5.20 o 
  -7   0  10     2750.97     3058.62     57.74 o 
  -6   0  10     1148.57     1275.07     29.07 o 
  -5   0  10      653.83      681.03     19.23 o 
  -4   0  10     9951.73    10170.06    226.21 o 
  -3   0  10      190.53      190.33      9.37 o 
  -2   0  10      264.03      301.58      9.61 o 
  -1   0  10     1063.86     1077.42     27.07 o 
   0   0  10    15449.93    14872.59    564.22 o 
   1   0  10      585.45      637.94     18.47 o 
   2   0  10     2238.15     2299.27     50.49 o 
   3   0  10        0.83        1.39      1.86 o 
   4   0  10        0.02       -0.83      2.08 o 
   5   0  10      258.40      278.89      9.00 o 
   6   0  10       47.01       47.29      4.24 o 
   7   0  10      100.76       91.30      5.48 o 
   8   0  10       25.58       27.07      4.16 o 
   9   0  10      133.17      158.25     11.45 o 
  10   0  10       13.99       29.15     18.74 o 
  11   0  10      322.91      259.21     20.82 o 
  12   0  10      100.07       72.87     16.66 o 
  13   0  10      174.79      193.62     37.48 o 
  14   0  10       13.47       49.97     21.86 o 
  15   0  10        9.72       -8.33     14.57 o 
 -18   1  10        0.68        3.42     12.47 o 
 -17   1  10       37.64       62.64     15.88 o 
 -16   1  10        0.01       -4.02      6.94 o 
 -15   1  10       12.74       14.57      5.51 o 
 -14   1  10       34.50       41.74      6.35 o 
 -13   1  10     1471.75     1505.69     42.53 o 
 -12   1  10      281.48      283.93      9.62 o 
 -11   1  10     2072.94     2036.44     42.16 o 
 -10   1  10        5.64        6.47      2.45 o 
  -9   1  10      399.39      456.49     11.60 o 
  -8   1  10      362.72      385.41     10.69 o 
  -7   1  10     1074.12     1181.15     19.23 o 
  -6   1  10      183.66      187.58      4.84 o 
  -5   1  10        3.96        2.60      1.29 o 
  -4   1  10      224.65      226.43      5.07 o 
  -3   1  10        8.10        5.90      1.42 o 
  -2   1  10       56.62       55.22      2.18 o 
  -1   1  10       82.24       92.82      2.29 o 
   0   1  10     5201.19     5038.28     61.29 o 
   1   1  10      403.24      461.87     11.57 o 
   2   1  10     4666.98     4861.04     55.91 o 
   3   1  10      461.10      396.12      6.87 o 
   4   1  10      249.65      252.44      4.84 o 
   5   1  10      181.58      198.62      7.30 o 
   6   1  10      614.69      642.17     17.32 o 
   7   1  10     1198.19     1154.59     27.07 o 
   8   1  10      221.26      230.66      9.59 o 
   9   1  10      548.00      611.11     17.81 o 
  10   1  10       55.74       47.64      5.20 o 
  11   1  10      401.86      324.31     20.82 o 
  12   1  10       76.62       56.30     10.41 o 
  13   1  10        2.53        0.09      8.44 o 
  14   1  10        1.74        9.67     10.23 o 
  15   1  10        0.92      -18.74     18.74 o 
 -17   2  10        1.66        5.29      8.25 o 
 -16   2  10       52.63       49.86      9.73 o 
 -15   2  10        9.59        2.32     10.61 o 
 -14   2  10        2.97        8.15      6.01 o 
 -13   2  10       14.54       15.80      6.56 o 
 -12   2  10      318.18      302.26     11.07 o 
 -11   2  10      209.30      215.19      8.27 o 
 -10   2  10       22.62       31.73      6.02 o 
  -9   2  10       14.83       14.98      2.62 o 
  -8   2  10      401.28      437.66     11.87 o 
  -7   2  10     1053.59     1105.25     24.71 o 
  -6   2  10      819.54      908.65     16.62 o 
  -5   2  10        8.65       11.31      1.77 o 
  -4   2  10     3657.80     3655.92     49.40 o 
  -3   2  10      843.41      770.54     11.53 o 
  -2   2  10      952.76      979.81     16.05 o 
  -1   2  10     5125.57     5023.00     72.56 o 
   0   2  10     3081.27     2956.27     39.88 o 
   1   2  10      281.63      315.71      8.86 o 
   2   2  10      616.90      683.86     11.76 o 
   3   2  10       12.32       14.28      1.70 o 
   4   2  10       49.65       46.45      2.37 o 
   5   2  10      243.34      240.05      6.46 o 
   6   2  10      269.82      285.60      7.31 o 
   7   2  10      116.47      114.32      4.57 o 
   8   2  10        8.38        3.77      2.36 o 
   9   2  10      277.58      282.07     11.18 o 
  10   2  10        3.68       -0.97      5.73 o 
  11   2  10      110.25      105.88     32.27 o 
  12   2  10       45.29       48.58      7.23 o 
  13   2  10      130.70      111.78     21.31 o 
  14   2  10        6.84       -3.12     14.57 o 
  15   2  10       41.82       16.80     29.15 o 
 -17   3  10        4.42       -4.08     10.16 o 
 -16   3  10       96.44      105.44     20.81 o 
 -15   3  10        0.24        3.58      8.92 o 
 -14   3  10      111.21      112.96     16.91 o 
 -13   3  10      370.09      340.48     24.48 o 
 -12   3  10        9.58        7.17      5.02 o 
 -11   3  10      425.74      416.00     15.70 o 
 -10   3  10      100.66       92.17      4.78 o 
  -9   3  10       48.44       48.11      3.55 o 
  -8   3  10      401.75      443.64     11.18 o 
  -7   3  10       90.70      102.60      4.88 o 
  -6   3  10      440.12      448.25     11.31 o 
  -5   3  10       35.82       28.85      2.97 o 
  -4   3  10      315.37      332.15     15.60 o 
  -3   3  10       16.14       19.32      3.06 o 
  -2   3  10      179.65      182.27      6.36 o 
  -1   3  10       43.11       39.64      5.11 o 
   0   3  10     6230.50     6365.34    102.32 o 
   1   3  10      275.74      271.87      6.46 o 
   2   3  10      424.39      479.51     11.99 o 
   3   3  10       63.97       56.36      3.76 o 
   4   3  10      336.95      356.07      9.16 o 
   5   3  10        1.87        0.21      2.07 o 
   6   3  10      197.67      213.15      6.30 o 
   7   3  10      486.34      495.23     15.33 o 
   8   3  10       34.76       32.21      5.71 o 
   9   3  10      203.62      206.46      8.17 o 
  10   3  10        4.47        3.59      2.85 o 
  11   3  10      263.33      293.01     24.24 o 
  12   3  10       76.51       61.91     12.87 o 
  13   3  10        6.32       -9.75      9.75 o 
  14   3  10        0.78       13.05     11.45 o 
 -16   4  10       15.46       24.18     11.71 o 
 -15   4  10        9.26       -6.33     16.14 o 
 -14   4  10        0.13       -6.56     10.87 o 
 -13   4  10        0.02       -4.64      7.98 o 
 -12   4  10      612.57      615.90     41.86 o 
 -11   4  10       16.87       22.00      3.98 o 
 -10   4  10       18.69       20.58      6.61 o 
  -9   4  10      189.28      178.91      8.11 o 
  -8   4  10      226.27      226.59      7.48 o 
  -7   4  10       49.67       47.21      4.31 o 
  -6   4  10      175.50      173.69      7.80 o 
  -5   4  10      210.97      219.75      9.97 o 
  -4   4  10      117.77      115.29      6.46 o 
  -3   4  10     1451.66     1467.82     37.54 o 
  -2   4  10      435.74      461.95     14.76 o 
  -1   4  10     4051.24     3922.54     95.74 o 
   0   4  10        3.02        9.29      2.70 o 
   1   4  10        1.55        3.97      2.34 o 
   2   4  10       12.46       13.71      2.80 o 
   3   4  10       41.46       37.83      3.69 o 
   4   4  10      177.43      182.63     12.62 o 
   5   4  10      187.68      168.26      9.17 o 
   6   4  10     1036.49     1086.32     25.57 o 
   7   4  10       71.85       67.85      4.37 o 
   8   4  10        4.43        5.88      3.16 o 
   9   4  10      160.43      160.07      9.34 o 
  10   4  10       12.10       10.43      6.81 o 
  11   4  10        1.33       -7.43      7.43 o 
  12   4  10        6.15        6.97     14.05 o 
  13   4  10       34.97       24.72     12.74 o 
 -15   5  10        0.00        3.44     18.30 o 
 -14   5  10       84.53       61.34     19.16 o 
 -13   5  10       62.10       62.21     14.34 o 
 -12   5  10        5.77       18.77      8.19 o 
 -11   5  10       73.15       72.62     11.98 o 
 -10   5  10       75.10       69.53     11.12 o 
  -9   5  10        1.41       -5.26      6.16 o 
  -8   5  10      241.29      255.25     22.77 o 
  -7   5  10        5.74        5.62      7.78 o 
  -6   5  10      242.31      251.29     14.09 o 
  -5   5  10       18.55       24.70      2.65 o 
  -4   5  10       59.94       51.00     10.30 o 
  -3   5  10      249.43      253.30     10.81 o 
  -2   5  10       14.00        6.50      4.70 o 
  -1   5  10       48.21       47.70      5.11 o 
   0   5  10     2277.71     2352.02     61.91 o 
   1   5  10       86.05       91.92      5.82 o 
   2   5  10        0.02        5.62      7.66 o 
   3   5  10       48.27       54.64      4.39 o 
   4   5  10      180.26      154.43      7.74 o 
   5   5  10       90.18       92.35      8.11 o 
   6   5  10        9.80       12.86      5.41 o 
   7   5  10       45.11       40.63      4.75 o 
   8   5  10       16.91       14.89      4.04 o 
   9   5  10       50.53       50.54      9.70 o 
  10   5  10       44.38       38.92     11.42 o 
  11   5  10       12.97       25.02     10.98 o 
  12   5  10       11.35       18.51     13.65 o 
 -13   6  10        1.94       -7.03     13.01 o 
 -12   6  10      240.78      222.65     50.86 o 
 -11   6  10       64.60       55.29     18.60 o 
 -10   6  10       39.86       13.50     15.47 o 
  -9   6  10      221.71      240.58     25.54 o 
  -8   6  10       27.67       11.46      8.83 o 
  -7   6  10        0.58       -5.62      9.42 o 
  -6   6  10        0.16        7.19      9.30 o 
  -5   6  10       39.43       44.73      5.42 o 
  -4   6  10        1.41        4.65      8.46 o 
  -3   6  10      583.01      595.79     27.98 o 
  -2   6  10       21.19       19.59      8.79 o 
  -1   6  10      492.34      545.46     27.24 o 
   0   6  10        6.95        8.93      4.50 o 
   1   6  10       22.95       18.31      5.59 o 
   2   6  10       15.42        6.71      7.01 o 
   3   6  10        0.07       -0.70      4.57 o 
   4   6  10       78.32       84.64     12.19 o 
   5   6  10      101.56       96.18      8.73 o 
   6   6  10      292.54      296.20     19.31 o 
   7   6  10        5.29        0.24      5.84 o 
   8   6  10       52.62       50.04     10.82 o 
   9   6  10       15.04       16.42     21.89 o 
  10   6  10       18.45       -4.42     19.08 o 
 -11   7  10       40.22       52.32     25.41 o 
 -10   7  10        1.66        5.15     12.59 o 
  -9   7  10        0.73      -10.33     14.25 o 
  -8   7  10       35.45       25.53     28.09 o 
  -7   7  10       10.85       28.82     19.22 o 
  -6   7  10       43.92       35.92     11.14 o 
  -5   7  10        2.95        8.32      9.97 o 
  -4   7  10       89.51       76.81     14.79 o 
  -3   7  10      487.93      517.35     53.08 o 
  -2   7  10        4.31       -4.25     11.65 o 
  -1   7  10       98.66       97.68     10.78 o 
   0   7  10      108.79      107.49     12.10 o 
   1   7  10       31.95       24.55     10.56 o 
   2   7  10       14.79       23.22      9.70 o 
   3   7  10       29.76       23.99      9.47 o 
   4   7  10       48.53       57.29     10.52 o 
   5   7  10        5.30       -2.85      7.04 o 
   6   7  10       16.48       24.63     10.88 o 
   7   7  10        2.09       -9.76      9.76 o 
   8   7  10        9.71        8.41     10.83 o 
  -7   8  10        2.25       13.12     17.15 o 
  -6   8  10        5.04       -3.88     14.07 o 
  -5   8  10        0.73       -5.61     15.06 o 
  -4   8  10        0.18      -11.48     11.48 o 
  -3   8  10       76.29       61.13     21.73 o 
  -2   8  10        2.98        3.10     15.45 o 
  -1   8  10       18.36        5.63     12.25 o 
   0   8  10       46.89       21.71     20.40 o 
   1   8  10       10.25        3.71     15.08 o 
   2   8  10       35.06       19.27     27.11 o 
   3   8  10        9.78       12.45     10.01 o 
   4   8  10        4.23       10.92     10.67 o 
   5   8  10      121.14      133.58     29.64 o 
 -18   1  11        1.42       -1.17     10.67 o 
 -17   1  11        0.43        4.77     13.07 o 
 -16   1  11        0.64       -1.64      7.64 o 
 -15   1  11        0.35       17.71      6.03 o 
 -14   1  11       23.24       26.25      5.90 o 
 -13   1  11       27.14       23.39      4.20 o 
 -12   1  11        6.93        7.89      3.18 o 
 -11   1  11        0.16       -0.07      2.62 o 
 -10   1  11        3.17       -0.05      2.40 o 
  -9   1  11       16.68       16.71      2.21 o 
  -8   1  11        7.02        4.64      2.17 o 
  -7   1  11       42.33       40.22      4.10 o 
  -6   1  11       80.48      107.91      7.01 o 
  -5   1  11       28.30       41.74      2.42 o 
  -4   1  11       16.10       18.61      1.80 o 
  -3   1  11       92.14       88.56      3.06 o 
  -2   1  11       13.79        7.90      1.12 o 
  -1   1  11      980.38      912.53     13.88 o 
   0   1  11      782.54      834.44     12.27 o 
   1   1  11      153.28      164.19      3.65 o 
   2   1  11       29.70       30.41      2.40 o 
   3   1  11       35.33       40.43      2.03 o 
   4   1  11       32.25       28.67      1.98 o 
   5   1  11      167.11      178.72      6.70 o 
   6   1  11        0.07        0.09      2.70 o 
   7   1  11        8.76        7.94      2.73 o 
   8   1  11      448.35      452.36     14.25 o 
   9   1  11       15.36       19.07      5.11 o 
  10   1  11       30.87       23.14      4.00 o 
  11   1  11        4.40        1.62      5.20 o 
  12   1  11       93.12       84.07     12.45 o 
  13   1  11        4.06       14.61     10.50 o 
  14   1  11       22.74       20.44     12.00 o 
  15   1  11       12.03       32.27     26.02 o 
 -17   2  11       68.79       74.30     17.43 o 
 -16   2  11        1.37       -1.33      7.43 o 
 -15   2  11        0.03       -2.35      6.18 o 
 -14   2  11        4.94        3.15      4.96 o 
 -13   2  11       15.19       10.06      4.36 o 
 -12   2  11      487.11      501.38     15.32 o 
 -11   2  11       19.94       26.86      4.96 o 
 -10   2  11       44.03       49.78      4.13 o 
  -9   2  11        4.68        9.15      2.15 o 
  -8   2  11        9.09       12.98      3.45 o 
  -7   2  11        0.71        3.64      2.14 o 
  -6   2  11      389.24      349.91      7.42 o 
  -5   2  11      168.40      192.56      5.55 o 
  -4   2  11        0.03        0.12      1.42 o 
  -3   2  11       40.56       40.71      4.66 o 
  -2   2  11      246.43      229.48      5.86 o 
  -1   2  11        4.95        1.19      1.80 o 
   0   2  11      422.87      404.41      7.70 o 
   1   2  11      122.79      147.94      4.17 o 
   2   2  11     1163.18     1201.62     17.38 o 
   3   2  11       56.63       46.23      4.51 o 
   4   2  11        7.54        9.48      1.83 o 
   5   2  11      182.71      172.18      5.45 o 
   6   2  11      276.35      293.91      7.51 o 
   7   2  11        3.77        1.28      2.40 o 
   8   2  11      255.96      250.79      7.89 o 
   9   2  11       93.31       97.01      9.37 o 
  10   2  11        2.76        0.65      7.29 o 
  11   2  11       57.04       48.63      9.18 o 
  12   2  11       19.48       27.83     10.97 o 
  13   2  11        3.22        2.71      9.00 o 
  14   2  11        6.16       29.26     12.90 o 
 -17   3  11        5.78        9.77     10.09 o 
 -16   3  11        5.44        0.58      6.32 o 
 -15   3  11       19.79       36.20     10.16 o 
 -14   3  11        3.89       -0.33      7.25 o 
 -13   3  11      116.75      118.27     11.05 o 
 -12   3  11       20.68       20.32      5.71 o 
 -11   3  11       15.88       15.00      5.02 o 
 -10   3  11        3.27        7.47      3.16 o 
  -9   3  11        9.39        6.46      2.68 o 
  -8   3  11      118.48      148.58      5.43 o 
  -7   3  11      381.31      435.08     12.17 o 
  -6   3  11      190.69      191.32      7.39 o 
  -5   3  11        0.47        0.73      2.68 o 
  -4   3  11       43.66       45.97      6.91 o 
  -3   3  11        8.94       15.23      4.25 o 
  -2   3  11      350.99      336.01      7.76 o 
  -1   3  11     2432.36     2446.25     38.94 o 
   0   3  11     1817.76     1999.76     41.78 o 
   1   3  11      162.53      157.69      4.80 o 
   2   3  11       85.11       83.13      7.66 o 
   3   3  11        3.45        5.61      1.97 o 
   4   3  11        0.56       -1.35      2.15 o 
   5   3  11      563.52      551.86     13.39 o 
   6   3  11        0.09       -0.69      2.30 o 
   7   3  11       21.32       18.51      3.28 o 
   8   3  11      781.54      775.97     23.61 o 
   9   3  11       34.79       36.73      4.10 o 
  10   3  11      100.47       85.46     11.04 o 
  11   3  11        0.32        9.82      7.70 o 
  12   3  11      150.76      146.76     26.12 o 
  13   3  11        7.11       -1.26      8.74 o 
  14   3  11       56.85       86.47     29.73 o 
 -16   4  11        1.90       18.40     12.24 o 
 -15   4  11        1.80       -3.50      7.78 o 
 -14   4  11       14.84       14.35      8.84 o 
 -13   4  11        3.55       -8.86      8.86 o 
 -12   4  11       81.13       70.40      8.44 o 
 -11   4  11       24.11       27.73      4.63 o 
 -10   4  11        6.76        2.13      3.13 o 
  -9   4  11       65.11       60.91      4.63 o 
  -8   4  11       97.75      104.52      4.76 o 
  -7   4  11       91.88      100.10      4.97 o 
  -6   4  11        0.13        3.93      4.23 o 
  -5   4  11        3.12        8.55      3.60 o 
  -4   4  11      177.01      167.24      7.65 o 
  -3   4  11       15.94        8.53      3.96 o 
  -2   4  11      198.94      223.01      9.46 o 
  -1   4  11       35.83       38.01     10.18 o 
   0   4  11       62.60       63.46      4.35 o 
   1   4  11       64.52       51.63      3.91 o 
   2   4  11      197.89      211.29      6.80 o 
   3   4  11        6.56        7.53      2.96 o 
   4   4  11       55.31       49.07      3.41 o 
   5   4  11      173.49      190.62      6.51 o 
   6   4  11       63.61       59.81      4.65 o 
   7   4  11       51.68       42.95      4.36 o 
   8   4  11       67.78       65.57      5.61 o 
   9   4  11        2.82        3.75      3.92 o 
  10   4  11        1.71        3.34      7.66 o 
  11   4  11       50.83       52.86     14.23 o 
  12   4  11        8.17       -5.07      8.74 o 
  13   4  11        0.74        2.30     12.26 o 
 -15   5  11       35.30       13.26     20.92 o 
 -14   5  11       44.72       34.80     11.88 o 
 -13   5  11       29.51       29.24      9.97 o 
 -12   5  11        5.06       -9.92      9.92 o 
 -11   5  11       40.52       34.20      9.29 o 
 -10   5  11        7.31        6.60      4.58 o 
  -9   5  11        0.00       -0.48      3.88 o 
  -8   5  11       55.98       71.36     14.59 o 
  -7   5  11       94.33      110.31      7.44 o 
  -6   5  11       29.39       18.51      6.58 o 
  -5   5  11      104.11       94.80      8.37 o 
  -4   5  11        0.35       -1.93      5.68 o 
  -3   5  11        9.70        1.55      4.09 o 
  -2   5  11      214.17      219.55     10.99 o 
  -1   5  11      435.54      456.54     17.13 o 
   0   5  11      419.65      420.23     18.39 o 
   1   5  11        7.42        9.14      3.59 o 
   2   5  11       13.52       16.05      3.45 o 
   3   5  11        2.46        0.99      4.50 o 
   4   5  11       49.01       45.81     10.07 o 
   5   5  11       97.93       88.38      6.54 o 
   6   5  11        0.03        6.66      3.69 o 
   7   5  11        7.02        2.27      3.98 o 
   8   5  11       37.03       34.47      7.03 o 
   9   5  11        0.34        4.03      7.22 o 
  10   5  11       11.15        9.71      9.45 o 
  11   5  11       19.74       22.22     11.80 o 
  12   5  11        0.90      -14.16     14.33 o 
 -13   6  11        6.58       -8.33     13.66 o 
 -12   6  11       44.44       30.01     18.69 o 
 -11   6  11       91.41       81.89     26.58 o 
 -10   6  11       81.61       97.18     21.51 o 
  -9   6  11       23.83       30.31     13.87 o 
  -8   6  11       58.64       49.30      8.06 o 
  -7   6  11      193.41      242.23     25.63 o 
  -6   6  11      128.05      146.28     16.23 o 
  -5   6  11        4.03        2.92      6.71 o 
  -4   6  11      284.87      317.03     25.75 o 
  -3   6  11        6.25       12.24     12.82 o 
  -2   6  11      376.25      367.73     19.78 o 
  -1   6  11       22.84       22.25      6.23 o 
   0   6  11        7.34        3.72      5.50 o 
   1   6  11        2.78        1.04      4.18 o 
   2   6  11        0.69       -0.23      9.62 o 
   3   6  11       34.47       27.79      4.98 o 
   4   6  11      175.60      179.86     13.87 o 
   5   6  11       73.38       74.73      8.69 o 
   6   6  11       22.19       19.09      7.21 o 
   7   6  11      107.62      107.81     15.27 o 
   8   6  11        3.96       -7.98      8.02 o 
   9   6  11        4.14       -9.25      9.25 o 
  10   6  11       17.44       23.06     13.19 o 
 -11   7  11        0.24       19.78     17.49 o 
 -10   7  11        0.00        4.09     21.82 o 
  -9   7  11        2.35       10.98     11.59 o 
  -8   7  11        0.12       -6.17     13.34 o 
  -7   7  11        3.12        2.80      9.94 o 
  -6   7  11        4.79       14.57     11.57 o 
  -5   7  11       63.59       78.24     18.32 o 
  -4   7  11        2.73       -2.25     17.21 o 
  -3   7  11        6.60        1.78     12.93 o 
  -2   7  11        1.96       -2.97     19.78 o 
  -1   7  11        0.44        4.20     13.26 o 
   0   7  11       27.12       31.33     14.75 o 
   1   7  11       24.11       39.16     14.19 o 
   2   7  11       20.78       11.06      8.08 o 
   3   7  11        0.00       -4.00      7.17 o 
   4   7  11       23.23       21.11      9.53 o 
   5   7  11        1.69       -0.03      6.35 o 
   6   7  11        0.29       12.57      8.69 o 
   7   7  11       10.88       -7.37     34.35 o 
   8   7  11        2.58       10.20     13.67 o 
  -7   8  11      146.24      176.58     55.44 o 
  -6   8  11       62.44       83.20     30.74 o 
  -5   8  11        6.95       27.44     15.38 o 
  -4   8  11       51.89       74.08     22.97 o 
  -3   8  11        4.85      -10.23     16.39 o 
  -2   8  11       53.08       69.36     18.64 o 
  -1   8  11       32.96       29.85     13.72 o 
   0   8  11       45.50        9.80     12.85 o 
   1   8  11        0.10        5.63     11.56 o 
   2   8  11        0.84       20.30     14.72 o 
   3   8  11       43.67       29.02     16.65 o 
   4   8  11      150.27      157.26     37.57 o 
 -18   0  12       10.70       24.75     16.86 o 
 -17   0  12       15.44       24.60     13.93 o 
 -16   0  12       93.51       95.94     28.11 o 
 -15   0  12        7.86        4.81      8.85 o 
 -14   0  12      181.84      181.82     16.14 o 
 -13   0  12        1.55       17.00      8.33 o 
 -12   0  12     4121.29     4137.81    129.53 o 
 -11   0  12      333.77      364.50     12.71 o 
 -10   0  12      194.69      165.27     14.05 o 
  -9   0  12       73.81      109.85      5.75 o 
  -8   0  12       51.68       58.55      4.74 o 
  -7   0  12      816.02      793.75     18.23 o 
  -6   0  12     9933.20    10249.06    180.75 o 
  -5   0  12     2025.53     2114.92     45.62 o 
  -4   0  12       73.21       71.32      4.66 o 
  -3   0  12       61.25       86.04      3.68 o 
  -2   0  12      297.94      296.31      6.84 o 
  -1   0  12     2136.90     2243.33    105.14 o 
   0   0  12     2083.70     2107.30     49.64 o 
   1   0  12       83.11       94.83      4.42 o 
   2   0  12        0.73        0.62      1.73 o 
   3   0  12      284.41      296.94     11.35 o 
   4   0  12      155.61      157.48      9.89 o 
   5   0  12       88.58       91.61      5.75 o 
   6   0  12      294.12      320.66     14.57 o 
   7   0  12      724.71      746.90     25.26 o 
   8   0  12     2872.58     3030.18     91.28 o 
   9   0  12      745.34      755.42     25.21 o 
  10   0  12       47.00       16.66      6.25 o 
  11   0  12       41.13       30.19      7.29 o 
  12   0  12       31.52       -4.16     11.45 o 
  13   0  12      125.63      113.47     30.19 o 
  14   0  12       68.96       65.58     26.02 o 
 -17   1  12       11.17        0.47      7.68 o 
 -16   1  12        0.38        1.17     10.63 o 
 -15   1  12       57.62       76.78     10.69 o 
 -14   1  12       39.69       41.13      7.01 o 
 -13   1  12      207.50      201.48     14.57 o 
 -12   1  12      368.32      375.38     11.71 o 
 -11   1  12      561.59      614.41     15.42 o 
 -10   1  12       89.04       76.18      4.01 o 
  -9   1  12       18.17       23.80      3.72 o 
  -8   1  12      146.03      151.75      5.07 o 
  -7   1  12      433.26      420.19     12.47 o 
  -6   1  12      851.82      836.03     20.43 o 
  -5   1  12      195.56      230.69      5.76 o 
  -4   1  12        2.69        5.20      1.77 o 
  -3   1  12       19.35       10.08      2.76 o 
  -2   1  12     2360.34     2228.85     34.23 o 
  -1   1  12     7899.77     7989.61    121.79 o 
   0   1  12     1303.62     1478.47     20.00 o 
   1   1  12      799.05      998.51     14.51 o 
   2   1  12      171.77      165.53      3.67 o 
   3   1  12      240.90      245.91      4.87 o 
   4   1  12       23.77       18.63      1.95 o 
   5   1  12      774.39      802.00     17.49 o 
   6   1  12       11.05        7.38      2.17 o 
   7   1  12      557.56      558.61     14.04 o 
   8   1  12     1183.95     1232.37     30.60 o 
   9   1  12        0.02        1.84      3.38 o 
  10   1  12        0.02        3.12      3.46 o 
  11   1  12       43.62       35.16      5.48 o 
  12   1  12        3.81       17.07      8.66 o 
  13   1  12       24.36       30.71     11.04 o 
  14   1  12        7.37       21.21     13.01 o 
 -17   2  12        2.31       -1.42     13.07 o 
 -16   2  12       10.24        9.34      7.35 o 
 -15   2  12       28.65       34.01      8.55 o 
 -14   2  12       31.06       26.71      9.02 o 
 -13   2  12        5.65        3.24      6.31 o 
 -12   2  12      719.51      674.92     20.87 o 
 -11   2  12       46.52       56.83      4.84 o 
 -10   2  12       33.81       23.45      3.11 o 
  -9   2  12        8.33        8.70      2.42 o 
  -8   2  12      185.74      198.25      6.91 o 
  -7   2  12      333.54      336.96      9.45 o 
  -6   2  12     2670.27     2698.06     60.32 o 
  -5   2  12      552.47      661.06     11.62 o 
  -4   2  12       23.65       20.99      1.90 o 
  -3   2  12       23.76       25.08      2.40 o 
  -2   2  12       43.80       48.14      2.70 o 
  -1   2  12     1536.94     1518.87     24.42 o 
   0   2  12      564.44      597.54     10.92 o 
   1   2  12       11.61       10.94      3.91 o 
   2   2  12        0.36       -0.35      1.65 o 
   3   2  12        4.88        1.67      1.65 o 
   4   2  12      118.09      116.90      4.11 o 
   5   2  12       41.23       46.24      3.43 o 
   6   2  12      548.66      580.33     14.55 o 
   7   2  12      399.14      407.36     11.56 o 
   8   2  12     1532.05     1594.08     39.68 o 
   9   2  12      172.79      173.99      7.53 o 
  10   2  12       19.36        9.14      3.25 o 
  11   2  12       38.82       39.82     10.23 o 
  12   2  12       19.16       20.61      9.18 o 
  13   2  12       26.39       12.49     10.39 o 
  14   2  12       51.26       69.83     21.73 o 
 -17   3  12       10.65       -3.31      8.74 o 
 -16   3  12        0.00        2.66      6.94 o 
 -15   3  12       15.12       17.56      7.69 o 
 -14   3  12       21.58        9.37      4.51 o 
 -13   3  12       22.89       24.55      6.79 o 
 -12   3  12       33.88       43.17      6.24 o 
 -11   3  12      100.07       92.59      6.14 o 
 -10   3  12       31.53       27.74      3.65 o 
  -8   3  12      161.18      178.26      7.09 o 
  -7   3  12      242.56      262.55     10.52 o 
  -5   3  12       21.78       24.91      2.80 o 
  -4   3  12      219.73      210.44      8.25 o 
  -3   3  12       68.45      106.36      5.89 o 
  -2   3  12      780.44      734.67     17.98 o 
  -1   3  12      759.07      795.22     20.66 o 
   1   3  12       11.66        3.19      3.46 o 
   2   3  12        0.16        0.03      2.40 o 
   3   3  12        2.85        5.00      2.31 o 
   4   3  12      538.87      602.86     13.56 o 
   5   3  12      135.80      152.67      5.63 o 
   6   3  12       16.33       32.46      3.06 o 
   7   3  12        8.42        3.34      2.46 o 
   8   3  12       40.06       28.62      3.44 o 
   9   3  12        9.55        8.59      7.91 o 
  10   3  12        0.13       -1.56      6.62 o 
  11   3  12       90.21       80.65     14.34 o 
  12   3  12       18.00       12.70     10.75 o 
  13   3  12        0.10        7.70     21.34 o 
 -16   4  12        7.30       -7.86      8.09 o 
 -15   4  12       41.87       38.44     15.23 o 
 -14   4  12       18.36       22.62      8.98 o 
 -13   4  12       58.02       53.62     10.92 o 
 -12   4  12      233.98      259.06     19.41 o 
 -11   4  12      117.96      125.03     10.25 o 
 -10   4  12       14.37        9.19      4.21 o 
  -9   4  12       23.91       22.89      3.83 o 
  -8   4  12      289.05      310.45     10.52 o 
  -7   4  12       27.11       30.26      3.31 o 
  -6   4  12       71.67       73.14      5.94 o 
  -5   4  12       25.39       33.24      4.83 o 
  -4   4  12       24.02       21.24      3.67 o 
  -3   4  12      314.32      308.55     10.74 o 
  -2   4  12      579.39      543.59     17.03 o 
  -1   4  12      251.28      236.22      9.16 o 
   0   4  12        8.00        5.77      3.76 o 
   1   4  12       17.00       16.18      4.96 o 
   2   4  12        6.77        2.92      2.76 o 
   3   4  12       52.10       46.89      4.95 o 
   4   4  12      835.70      833.35     18.68 o 
   5   4  12      101.31       94.86      4.75 o 
   6   4  12      493.59      518.19     13.79 o 
   7   4  12       15.81        9.65      6.83 o 
   8   4  12      126.96      111.95      9.32 o 
   9   4  12        3.02        2.22      6.35 o 
  10   4  12        0.02       -6.94      8.47 o 
  11   4  12       58.38       61.76     14.76 o 
  12   4  12        5.73        3.76      9.48 o 
 -14   5  12       55.08       37.39     16.74 o 
 -13   5  12       21.12       13.56     18.65 o 
 -12   5  12       19.10       12.33     10.34 o 
 -11   5  12       20.39       39.08     14.34 o 
 -10   5  12       36.38       40.53      6.81 o 
  -9   5  12       17.30       23.80      4.95 o 
  -8   5  12      205.80      213.91     23.43 o 
  -7   5  12      433.28      467.13     26.32 o 
  -6   5  12      218.52      246.21     16.14 o 
  -5   5  12       71.06       72.99      7.39 o 
  -4   5  12      546.85      538.62     17.37 o 
  -3   5  12      268.97      231.43     11.54 o 
  -2   5  12     1434.35     1473.07     45.17 o 
  -1   5  12       91.30      103.41     14.31 o 
   0   5  12        1.77       -3.06      3.62 o 
   1   5  12      114.27      123.77      5.76 o 
   2   5  12        1.40        1.01      3.06 o 
   3   5  12        3.02       -3.92      4.21 o 
   4   5  12      358.52      407.47     14.88 o 
   5   5  12        1.53        4.04      4.04 o 
   6   5  12       12.93       10.33      3.89 o 
   7   5  12        0.10        5.86      4.47 o 
   8   5  12        6.11        9.45      6.40 o 
   9   5  12        6.84       -7.46     21.86 o 
  10   5  12       13.93       -0.46     10.14 o 
  11   5  12        6.49       10.93     13.99 o 
 -13   6  12       94.05       87.46     31.34 o 
 -12   6  12       94.16      114.95     31.08 o 
 -11   6  12      163.51      184.81     37.67 o 
 -10   6  12       62.12       36.08     15.30 o 
  -9   6  12        1.38        2.74     15.21 o 
  -8   6  12       85.85      114.12     32.27 o 
  -7   6  12        4.90        4.16     10.24 o 
  -6   6  12        8.29       51.61     15.51 o 
  -5   6  12       27.34       46.92      9.62 o 
  -4   6  12       15.29       20.71      9.39 o 
  -3   6  12       89.05      106.18     11.42 o 
  -2   6  12      122.75       89.18     12.38 o 
  -1   6  12       19.68        8.25      8.76 o 
   0   6  12      150.62      260.11     16.77 o 
   1   6  12       22.34       19.11      4.12 o 
   2   6  12        2.92        0.09      4.28 o 
   3   6  12       16.99       28.69      6.48 o 
   4   6  12      699.46      721.10     45.52 o 
   5   6  12      231.81      231.10     18.30 o 
   6   6  12      137.91      148.49     14.96 o 
   7   6  12       24.36       27.72     13.59 o 
   8   6  12       17.97       49.83     15.76 o 
   9   6  12       27.40       24.36     16.37 o 
  10   6  12        2.61       -2.28     18.22 o 
 -10   7  12       28.43       14.54     13.68 o 
  -9   7  12       27.44       13.90     15.14 o 
  -8   7  12       58.99       42.80     14.96 o 
  -7   7  12        1.02        8.56     12.17 o 
  -6   7  12      158.18      154.93     22.92 o 
  -5   7  12       80.50       79.17     19.11 o 
  -4   7  12      225.35      217.33     32.92 o 
  -3   7  12      115.68      118.17     21.16 o 
  -2   7  12      267.55      283.75     41.45 o 
  -1   7  12       99.66       82.29     15.32 o 
   0   7  12        0.00       -8.19      8.28 o 
   1   7  12        2.61        8.91      7.90 o 
   2   7  12        6.12        5.45      6.79 o 
   3   7  12        0.02        3.70      7.74 o 
   4   7  12       12.03       25.61      9.62 o 
   5   7  12       17.22        7.23     10.53 o 
   6   7  12        3.34        7.75      8.11 o 
   7   7  12       46.20       27.92     33.31 o 
  -7   8  12        8.06        4.00     17.38 o 
  -6   8  12       38.45       27.29     19.64 o 
  -5   8  12       30.86       32.81     19.87 o 
  -4   8  12        3.17       15.36     18.99 o 
  -3   8  12        0.74       -3.71     13.28 o 
  -2   8  12        5.33      -12.58     12.87 o 
  -1   8  12        9.65       -8.69     11.39 o 
   0   8  12       34.07       47.29     16.91 o 
   1   8  12       10.83       13.09     12.40 o 
   2   8  12       13.51       11.56     13.77 o 
   3   8  12        8.73       10.69      8.86 o 
   4   8  12       98.98       80.11     22.19 o 
 -17   1  13        3.77       -4.71      9.17 o 
 -16   1  13        3.70       -1.39      8.93 o 
 -15   1  13        0.11       -4.73      5.87 o 
 -14   1  13        9.01       12.12      4.96 o 
 -13   1  13        4.60        4.33      3.11 o 
 -12   1  13       21.25       28.62      3.53 o 
 -11   1  13        0.00        2.05      2.58 o 
 -10   1  13       17.91       11.79      2.58 o 
  -9   1  13       37.05       50.36      4.62 o 
  -8   1  13        0.27       -0.37      2.62 o 
  -7   1  13       23.32       21.06      3.91 o 
  -6   1  13        2.01        1.84      2.02 o 
  -5   1  13       68.75       49.47      2.85 o 
  -4   1  13        1.70        2.57      1.65 o 
  -3   1  13        0.27       -0.55      1.80 o 
  -2   1  13       40.03       46.36      4.78 o 
  -1   1  13       19.78       28.95      2.56 o 
   0   1  13        3.17        4.03      1.49 o 
   1   1  13      101.30      116.14      4.51 o 
   2   1  13       11.40        8.67      1.65 o 
   3   1  13       20.68       27.76      2.12 o 
   4   1  13       32.30       23.38      2.25 o 
   5   1  13      129.82      122.02      4.60 o 
   6   1  13       17.46       14.23      2.27 o 
   7   1  13      455.99      444.69     13.08 o 
   8   1  13       81.42       80.88      4.66 o 
   9   1  13       57.64       48.55      9.47 o 
  10   1  13        3.42       -0.76      6.77 o 
  11   1  13       45.12       49.85      7.54 o 
  12   1  13       17.96       20.06      9.23 o 
  13   1  13        0.02        1.78      9.99 o 
  14   1  13        0.01       -3.05     10.75 o 
 -17   2  13        9.83       13.03      9.91 o 
 -16   2  13       21.56       14.29     11.57 o 
 -15   2  13        4.12       -6.68      6.68 o 
 -14   2  13        9.06        3.94      4.34 o 
 -13   2  13       65.91       82.66      7.33 o 
 -12   2  13      636.53      614.01     19.46 o 
 -11   2  13      109.13       94.72      5.86 o 
 -10   2  13       40.99       41.99      7.36 o 
  -9   2  13       12.07        8.04      3.01 o 
  -8   2  13        8.40        8.17      3.31 o 
  -7   2  13      112.24      112.31      6.46 o 
  -6   2  13      177.20      207.90      6.63 o 
  -5   2  13        0.04       -0.62      1.65 o 
  -4   2  13       85.03       80.39      2.96 o 
  -3   2  13       26.78       28.80      1.77 o 
  -2   2  13      165.42      162.20      4.31 o 
  -1   2  13     1306.24     1410.54     21.46 o 
   0   2  13       35.84       59.13      2.50 o 
   1   2  13       17.63        8.82      1.95 o 
   2   2  13      115.16      107.13      6.01 o 
   3   2  13        0.69        0.45      1.73 o 
   4   2  13      238.28      223.83      6.24 o 
   5   2  13       26.46       20.07      2.28 o 
   6   2  13      180.70      176.09      6.20 o 
   7   2  13        0.02       -0.69      3.16 o 
   8   2  13        0.80       -0.17      3.41 o 
   9   2  13       28.56       34.89      4.09 o 
  10   2  13        0.52        5.07      5.36 o 
  11   2  13        2.17       -5.20      9.89 o 
  12   2  13       61.36       52.46     13.75 o 
  13   2  13        1.90       12.74     10.65 o 
  14   2  13       23.26       37.96     17.75 o 
 -16   3  13       19.08       10.21     10.60 o 
 -15   3  13       10.65        5.61      7.04 o 
 -14   3  13       59.52       63.00     10.29 o 
 -13   3  13       27.18       20.60      6.98 o 
 -12   3  13      100.39      124.27      9.20 o 
 -11   3  13       10.68        2.76      6.31 o 
 -10   3  13        2.71        0.17      2.81 o 
  -9   3  13       10.62        7.25      3.47 o 
  -8   3  13        0.33        1.00      2.99 o 
  -7   3  13       19.37       18.12      2.86 o 
  -6   3  13       16.34       12.06      3.01 o 
  -5   3  13       21.30       22.91      3.06 o 
  -4   3  13      105.56       94.81      4.96 o 
  -3   3  13      299.61      346.82     10.75 o 
  -2   3  13       18.67       11.60      3.20 o 
  -1   3  13       57.37       57.87      3.11 o 
   0   3  13       74.11       63.24      7.66 o 
   1   3  13       23.49       27.68      2.52 o 
   2   3  13        0.60        4.26      1.98 o 
   3   3  13       30.90       32.19      2.85 o 
   4   3  13        0.66       -0.18      2.37 o 
   5   3  13      154.86      148.15      5.38 o 
   6   3  13       17.22       20.32      2.96 o 
   7   3  13      747.54      759.05     19.60 o 
   8   3  13      102.93      111.48      6.36 o 
   9   3  13       93.47      108.68     10.34 o 
  10   3  13        5.15        9.41      8.44 o 
  11   3  13       32.75       46.21     12.13 o 
  12   3  13       81.77       89.26     18.67 o 
  13   3  13        1.06      -13.01     13.01 o 
 -16   4  13        0.63       -5.15     17.90 o 
 -15   4  13        8.89        4.45      8.55 o 
 -14   4  13       27.50       20.19      8.81 o 
 -13   4  13        1.30        8.33      6.93 o 
 -12   4  13      125.53      116.81     13.20 o 
 -11   4  13       24.09       23.41      4.28 o 
 -10   4  13        0.00       -0.85      3.66 o 
  -9   4  13       55.74       41.49      4.81 o 
  -8   4  13       22.16       28.38      4.08 o 
  -7   4  13       23.27       24.98      2.88 o 
  -6   4  13        1.64        2.22      3.16 o 
  -5   4  13       27.24       25.04      5.71 o 
  -4   4  13       23.68       24.99      4.04 o 
  -3   4  13       38.36       29.00      3.38 o 
  -2   4  13      277.05      257.16      8.86 o 
  -1   4  13     1322.77     1403.57     33.70 o 
   0   4  13      415.16      400.38     11.06 o 
   1   4  13       97.29       94.33      4.31 o 
   2   4  13       87.89       82.16      4.45 o 
   3   4  13        9.27       10.05      2.52 o 
   4   4  13      238.97      228.10      7.58 o 
   5   4  13        2.43        4.55      2.88 o 
   6   4  13       25.95       20.18      3.59 o 
   7   4  13        1.12       -0.45      3.61 o 
   8   4  13        2.07       -0.28      3.55 o 
   9   4  13        0.68        2.40      6.70 o 
  10   4  13       24.54       33.25     13.01 o 
  11   4  13        8.30       14.05      9.57 o 
  12   4  13       19.00       15.09     12.51 o 
 -14   5  13       50.52       67.06     23.06 o 
 -13   5  13        0.93      -15.49     24.02 o 
 -12   5  13      107.15      121.25     18.15 o 
 -11   5  13       37.35       34.66     11.36 o 
 -10   5  13       15.41       11.21      6.58 o 
  -9   5  13        4.18        8.32      8.10 o 
  -8   5  13       37.29       40.18      7.99 o 
  -7   5  13       91.18       93.59      8.61 o 
  -6   5  13        1.82       11.21      5.47 o 
  -5   5  13       70.46       63.50     10.03 o 
  -4   5  13      110.50      103.53      6.88 o 
  -3   5  13      972.98      932.51     29.03 o 
  -2   5  13      538.44      517.70     17.66 o 
  -1   5  13      175.82      177.98      8.42 o 
   0   5  13      697.73      663.92     18.67 o 
   1   5  13      102.53       84.79      4.90 o 
   2   5  13        3.46        4.11      3.17 o 
   3   5  13       23.80       27.94      4.63 o 
   4   5  13      203.64      213.88     10.67 o 
   5   5  13        0.93        2.26      3.44 o 
   6   5  13       94.95       99.35      8.28 o 
   7   5  13        1.17        1.65      4.93 o 
   8   5  13        0.42       -0.99      7.62 o 
   9   5  13        4.73       -7.81      9.57 o 
  10   5  13        0.04       -0.58     12.01 o 
  11   5  13       20.02       -2.99     13.01 o 
 -13   6  13       46.91       61.11     22.75 o 
 -12   6  13       28.38       32.53     14.93 o 
 -11   6  13        3.35        2.31     10.94 o 
 -10   6  13       36.92       37.78     14.38 o 
  -9   6  13       70.37       62.01     15.10 o 
  -8   6  13        0.08       15.59     13.19 o 
  -7   6  13        0.30       -1.49     10.25 o 
  -6   6  13       85.58       77.71     13.99 o 
  -5   6  13       32.19       34.86      9.49 o 
  -4   6  13        0.05       -5.95      7.41 o 
  -3   6  13       82.56       77.77     11.07 o 
  -2   6  13      135.91      150.07     15.93 o 
  -1   6  13      216.76      208.49     19.23 o 
   0   6  13      159.44      150.59     18.24 o 
   1   6  13       53.77       51.97      8.71 o 
   2   6  13        6.38        4.48      4.80 o 
   3   6  13       20.90       21.86      5.96 o 
   4   6  13       42.04       60.77      7.80 o 
   5   6  13       19.52       13.79      6.66 o 
   6   6  13        6.89        4.81      9.42 o 
   7   6  13        3.46       -3.21     12.04 o 
   8   6  13        4.23       -9.67      9.99 o 
   9   6  13        0.33      -13.86     13.86 o 
 -10   7  13        1.21      -12.09     13.41 o 
  -9   7  13        4.52        5.18     28.96 o 
  -8   7  13       68.86       76.37     23.00 o 
  -7   7  13      167.44      205.73     36.00 o 
  -6   7  13       19.96       37.77     13.17 o 
  -5   7  13      152.22      165.86     26.98 o 
  -4   7  13        0.38        1.17     12.23 o 
  -3   7  13      272.25      230.60     34.89 o 
  -2   7  13      350.69      367.21     45.09 o 
  -1   7  13       69.51       70.13     14.73 o 
   0   7  13      351.32      355.84     38.68 o 
   1   7  13       48.78       36.26      9.42 o 
   2   7  13        0.71        0.57      8.18 o 
   3   7  13      117.89      105.05     18.25 o 
   4   7  13      330.16      355.94     46.72 o 
   5   7  13       40.03       29.18      9.37 o 
   6   7  13      217.70      259.74     44.82 o 
   7   7  13       67.57       62.21     24.37 o 
  -6   8  13       20.77       57.41     29.51 o 
  -5   8  13        0.23       22.53     15.70 o 
  -4   8  13        0.06      -12.14     12.69 o 
  -3   8  13        3.44       10.35     13.30 o 
  -2   8  13        4.48        2.41     30.84 o 
  -1   8  13        0.10        9.27     11.98 o 
   0   8  13        0.26        0.39      9.89 o 
   1   8  13       11.91        9.84     14.12 o 
   2   8  13        1.19        3.26     11.57 o 
   3   8  13        1.26        6.89     10.28 o 
 -17   0  14        6.21       16.19     16.55 o 
 -16   0  14        1.75        9.58     12.13 o 
 -15   0  14       22.70       43.06     10.03 o 
 -14   0  14      296.31      267.89     27.91 o 
 -13   0  14     3793.35     3970.30    243.47 o 
 -12   0  14     4784.50     4533.77    142.73 o 
 -11   0  14      850.06      875.69     27.48 o 
 -10   0  14        4.72       -1.25      3.46 o 
  -9   0  14       19.43        9.16      3.46 o 
  -8   0  14      247.95      268.42     12.13 o 
  -7   0  14       38.14       65.55     13.53 o 
  -6   0  14     1455.60     1574.04     54.47 o 
  -5   0  14      697.63      742.35     22.14 o 
  -4   0  14       98.90      100.46      4.42 o 
  -3   0  14       18.33       11.00      2.08 o 
  -2   0  14      295.42      307.09     15.61 o 
  -1   0  14      661.76      663.11     35.39 o 
   0   0  14     2480.48     2597.26     54.13 o 
   1   0  14     1981.51     1993.38     39.77 o 
   2   0  14     2168.96     2125.27     42.52 o 
   3   0  14     1162.70     1164.15     40.40 o 
   4   0  14        1.40        4.16      3.64 o 
   5   0  14     2209.00     2069.07     68.18 o 
   6   0  14     1560.02     1639.97     50.52 o 
   7   0  14     2033.93     2211.58     68.03 o 
   8   0  14      230.89      225.55     13.53 o 
   9   0  14      699.87      768.98     39.01 o 
  10   0  14       90.59       85.36     11.45 o 
  11   0  14       68.65       36.43     15.61 o 
  12   0  14        0.19       -1.04      9.37 o 
  13   0  14        2.28       11.45     16.66 o 
  14   0  14        5.08        1.04     16.66 o 
 -17   1  14        0.44       15.65     11.81 o 
 -16   1  14        2.39        6.99      7.82 o 
 -15   1  14        0.47       -4.50      5.16 o 
 -14   1  14        5.70        5.10      4.13 o 
 -13   1  14       20.30       19.20      4.02 o 
 -12   1  14       75.43       81.67      5.08 o 
 -11   1  14      197.41      188.00      6.93 o 
 -10   1  14       61.23       64.40      4.50 o 
  -9   1  14       46.54       47.96      3.62 o 
  -8   1  14        0.52        1.43      2.85 o 
  -7   1  14       25.85       22.74      2.52 o 
  -6   1  14     3392.34     3582.35     74.20 o 
  -5   1  14      188.24      173.33      4.57 o 
  -4   1  14      619.74      604.17     13.82 o 
  -3   1  14       52.81       44.59      1.98 o 
  -2   1  14     3055.87     3392.33     51.66 o 
  -1   1  14      760.43      934.68     16.35 o 
   0   1  14    11598.52    12291.32    161.19 o 
   1   1  14     3578.97     3701.70     47.21 o 
   2   1  14       37.60       37.80      2.52 o 
   3   1  14       58.13       53.85      2.75 o 
   4   1  14       78.08       71.61      3.12 o 
   5   1  14       89.55       87.81      3.29 o 
   6   1  14      800.45      806.20     17.60 o 
   7   1  14       14.99        5.86      4.32 o 
   8   1  14       85.80       79.27      5.75 o 
   9   1  14       30.17       37.69      4.27 o 
  10   1  14       38.87       35.72      5.20 o 
  11   1  14       43.88       41.89      7.35 o 
  12   1  14        4.95        9.89      9.89 o 
  13   1  14       11.72       13.57      9.92 o 
  14   1  14       15.71       -4.49     13.47 o 
 -17   2  14        2.98       10.45     10.48 o 
 -16   2  14       33.01       60.31     15.20 o 
 -15   2  14        8.22       26.26      7.80 o 
 -14   2  14      212.76      206.66     21.49 o 
 -13   2  14     1580.04     1580.78     71.11 o 
 -12   2  14     2045.51     1882.33     82.99 o 
 -11   2  14      511.51      521.57     14.67 o 
 -10   2  14        2.39        2.33      2.44 o 
  -9   2  14        0.08        0.38      2.17 o 
  -8   2  14      286.73      289.72      8.76 o 
  -7   2  14       75.26       70.62      3.75 o 
  -6   2  14      153.24      148.57      5.22 o 
  -5   2  14      265.42      257.10      8.06 o 
  -4   2  14      101.11       99.81      4.07 o 
  -3   2  14      123.28      121.58      4.61 o 
  -2   2  14        0.69        0.87      1.50 o 
  -1   2  14      188.10      191.90      4.72 o 
   0   2  14      925.57     1014.98     19.86 o 
   1   2  14      418.71      454.25     10.77 o 
   2   2  14      327.42      334.69      9.02 o 
   3   2  14      639.96      628.60     15.03 o 
   4   2  14       23.71       26.85      2.85 o 
   5   2  14     1537.94     1450.05     29.13 o 
   6   2  14      813.91      833.45     20.50 o 
   7   2  14      701.57      732.87     19.15 o 
   8   2  14       58.65       51.75      4.87 o 
   9   2  14      152.00      147.63      9.35 o 
  10   2  14       13.01        3.38     10.41 o 
  11   2  14       61.83       55.78     11.39 o 
  12   2  14       25.83       27.79     22.90 o 
  13   2  14        5.49        7.07     25.50 o 
 -16   3  14        2.79       -6.75     13.62 o 
 -15   3  14        0.05        7.25      8.15 o 
 -14   3  14       13.42       12.38      6.41 o 
 -13   3  14        2.29        4.82      4.84 o 
 -12   3  14        1.93        1.38      6.41 o 
 -11   3  14       29.15       27.36      4.13 o 
 -10   3  14       83.22       72.93      4.98 o 
  -9   3  14       22.94       22.02      4.25 o 
  -8   3  14      250.44      234.71      7.57 o 
  -7   3  14        0.57        0.87      2.30 o 
  -6   3  14      273.43      268.95      8.95 o 
  -5   3  14       20.83       18.53      3.10 o 
  -4   3  14       38.13       38.51      3.46 o 
  -3   3  14     1965.94     1985.30     45.36 o 
  -2   3  14      372.35      385.85     10.84 o 
  -1   3  14     1741.63     1795.29     38.60 o 
   0   3  14     1441.09     1561.62     33.94 o 
   1   3  14      233.74      222.21      9.77 o 
   2   3  14        9.56       12.39      1.90 o 
   3   3  14        0.64       -1.04      2.85 o 
   4   3  14       18.47       19.30      5.26 o 
   5   3  14      292.73      332.67      8.98 o 
   6   3  14       13.63       12.83      2.80 o 
   7   3  14        7.71        7.65      3.31 o 
   8   3  14        0.56       -3.85      3.85 o 
   9   3  14      100.46       90.74     10.18 o 
  10   3  14       47.00       33.42     10.65 o 
  11   3  14        7.05        8.14      5.97 o 
  12   3  14       42.84       36.34     12.00 o 
  13   3  14        0.38       31.64     15.81 o 
 -15   4  14        0.52       15.10      9.80 o 
 -14   4  14       94.66       87.13     21.52 o 
 -13   4  14      153.69      142.43     21.88 o 
 -12   4  14      137.91      106.56     15.40 o 
 -11   4  14       76.62       66.16      6.42 o 
 -10   4  14       24.49       16.69      5.42 o 
  -9   4  14       28.30       22.26      8.71 o 
  -8   4  14      380.14      410.98     13.45 o 
  -7   4  14       61.37       67.54      8.11 o 
  -6   4  14      101.47      103.76      7.61 o 
  -5   4  14       63.63       61.50      4.35 o 
  -4   4  14       36.57       35.06      3.91 o 
  -3   4  14      136.96      118.91      5.67 o 
  -2   4  14        9.10        7.39      3.91 o 
  -1   4  14       20.19       22.14      3.59 o 
   0   4  14      129.01      126.03      5.22 o 
   1   4  14        1.48        6.75      2.68 o 
   2   4  14       32.66       28.42      2.96 o 
   3   4  14      161.33      167.74      6.46 o 
   4   4  14      166.57      140.71      6.23 o 
   5   4  14      748.30      813.70     19.87 o 
   6   4  14       59.15       57.70      7.06 o 
   7   4  14        0.26        0.66      3.31 o 
   8   4  14        2.01       -4.98      7.31 o 
   9   4  14       12.37       18.15     10.41 o 
  10   4  14       16.02       20.47     10.97 o 
  11   4  14       38.53       52.76     16.14 o 
  12   4  14       99.84       58.22     30.71 o 
 -14   5  14        0.72       19.26     16.32 o 
 -13   5  14       43.95       43.59     16.22 o 
 -12   5  14       65.03       32.23     12.67 o 
 -11   5  14        4.91       10.28     16.90 o 
 -10   5  14       18.84       10.09      9.00 o 
  -9   5  14       62.04       48.76      9.32 o 
  -8   5  14      327.43      345.21     22.97 o 
  -7   5  14       69.04       67.50      9.00 o 
  -6   5  14       48.69       57.57      7.68 o 
  -5   5  14       53.24       39.88      6.16 o 
  -4   5  14        7.01        3.53      5.09 o 
  -3   5  14     2340.63     2419.95     63.23 o 
  -2   5  14        0.01        2.72      4.75 o 
  -1   5  14     1180.18     1160.51     32.74 o 
   0   5  14        1.67        2.79      3.25 o 
   1   5  14        7.19        9.50      4.17 o 
   2   5  14        0.02       -0.55      2.85 o 
   3   5  14       40.60       30.78      5.11 o 
   4   5  14       29.75       31.48      4.53 o 
   5   5  14      763.56      833.82     32.17 o 
   6   5  14      283.81      283.12     18.10 o 
   7   5  14        5.33        1.30      5.47 o 
   8   5  14        6.78        2.65      8.21 o 
   9   5  14       42.13       45.05     16.14 o 
  10   5  14       60.60       80.44     32.27 o 
 -12   6  14        8.04      -10.41     12.71 o 
 -11   6  14        6.71        1.03     12.98 o 
 -10   6  14       65.86       55.72     17.74 o 
  -9   6  14       11.43       12.69      9.91 o 
  -8   6  14      156.13      158.58     25.83 o 
  -7   6  14       31.31       34.77     11.90 o 
  -6   6  14       36.68       48.41     11.01 o 
  -5   6  14       77.28       86.88     13.77 o 
  -4   6  14        0.02        4.96      8.13 o 
  -3   6  14      125.43      123.23     12.87 o 
  -2   6  14      136.49      135.91     13.52 o 
  -1   6  14      205.06      165.41     12.79 o 
   0   6  14       76.28       62.85      8.07 o 
   1   6  14        7.24       10.32      3.76 o 
   2   6  14       35.16       35.42      6.19 o 
   3   6  14       12.91        5.21      5.31 o 
   4   6  14      162.43      162.24     16.47 o 
   5   6  14      221.57      228.75     23.64 o 
   6   6  14        0.05       -2.05     10.80 o 
   7   6  14       11.47        3.44      8.57 o 
   8   6  14        1.57       24.56     14.63 o 
   9   6  14        2.73      -13.75     13.75 o 
 -10   7  14        1.95        7.14     15.61 o 
  -9   7  14       21.47        6.10     11.99 o 
  -8   7  14       59.23       39.10     14.42 o 
  -7   7  14       37.54       58.19     15.51 o 
  -6   7  14       16.55       16.91      9.78 o 
  -5   7  14       74.07       49.92     16.32 o 
  -4   7  14        0.02       14.65     17.40 o 
  -3   7  14      366.45      417.45     57.70 o 
  -2   7  14        2.88       12.49     10.55 o 
  -1   7  14       76.52       85.81     14.01 o 
   0   7  14        2.23       37.34      9.81 o 
   1   7  14        0.25        5.28      6.84 o 
   2   7  14        3.53        5.81      8.66 o 
   3   7  14       26.38       30.25     12.49 o 
   4   7  14        4.08        9.20      8.29 o 
   5   7  14      259.93      273.08     43.16 o 
   6   7  14       82.87       56.93     14.88 o 
  -6   8  14        0.04       -4.14     16.14 o 
  -5   8  14       36.06       47.31     26.01 o 
  -4   8  14        6.73       20.48     14.52 o 
  -3   8  14       16.47       23.45     14.24 o 
  -2   8  14       50.30       48.09     18.20 o 
  -1   8  14       45.65       43.10     14.86 o 
   0   8  14       39.61       53.48     18.04 o 
   1   8  14        0.03       -4.65     10.77 o 
   2   8  14        0.78      -10.52     10.52 o 
 -17   1  15       27.85       33.90     13.32 o 
 -16   1  15       12.97       20.56      8.71 o 
 -15   1  15        0.16       -6.09      6.09 o 
 -14   1  15       70.78       85.95      8.71 o 
 -13   1  15        6.91       20.07      4.96 o 
 -12   1  15       66.85       59.65      4.72 o 
 -11   1  15       45.69       47.50      5.86 o 
 -10   1  15       16.48       16.74      4.36 o 
  -9   1  15        4.32        3.68      2.52 o 
  -8   1  15        1.35        2.50      3.01 o 
  -7   1  15       35.35       30.94      2.62 o 
  -6   1  15      155.35      132.32      5.38 o 
  -5   1  15       54.83       56.75      3.61 o 
  -4   1  15       72.89       72.03      2.96 o 
  -3   1  15        9.11        7.11      2.05 o 
  -2   1  15      275.69      267.10      6.69 o 
  -1   1  15      251.02      234.90      5.95 o 
   0   1  15      204.41      249.99      8.87 o 
   1   1  15       27.44       21.65      2.01 o 
   2   1  15        0.07        2.16      1.90 o 
   3   1  15        3.49        0.67      1.77 o 
   4   1  15        0.07       -1.59      1.59 o 
   5   1  15      358.45      336.94      8.62 o 
   6   1  15       94.63       79.42      4.13 o 
   7   1  15        0.00       -1.66      3.20 o 
   8   1  15        1.02       -3.01      4.81 o 
   9   1  15        6.84        0.70      3.68 o 
  10   1  15        0.96        4.68      6.77 o 
  11   1  15        7.25        8.33     10.41 o 
  12   1  15        1.55        5.65     11.45 o 
  13   1  15        2.62       -3.66      9.92 o 
 -17   2  15       32.38       23.93     14.11 o 
 -16   2  15        1.64       -7.91      7.91 o 
 -15   2  15       30.34       36.42      8.86 o 
 -14   2  15        2.17        6.05      7.21 o 
 -13   2  15       97.37       95.43      7.93 o 
 -12   2  15       75.79       91.64      7.42 o 
 -11   2  15        0.05       -0.73      3.67 o 
 -10   2  15      203.09      172.60      9.11 o 
  -9   2  15       20.52       18.10      3.13 o 
  -8   2  15        2.45       11.14      3.00 o 
  -7   2  15       24.45       25.89      2.83 o 
  -6   2  15      413.61      404.59     10.61 o 
  -5   2  15       84.80       77.84      3.90 o 
  -4   2  15      740.91      697.86     17.75 o 
  -3   2  15       22.93       24.76      2.17 o 
  -2   2  15      120.35      131.54      4.54 o 
  -1   2  15       14.17       11.59      1.53 o 
   0   2  15        0.01        1.10      2.55 o 
   1   2  15      328.47      313.36      7.47 o 
   2   2  15      103.48      100.63      3.96 o 
   3   2  15      268.13      257.50      7.32 o 
   4   2  15      131.33      125.28      4.84 o 
   5   2  15      341.66      330.76      8.75 o 
   6   2  15       22.91       17.13      3.51 o 
   7   2  15        0.49       -3.86      4.21 o 
   8   2  15        1.72       -1.18      2.38 o 
   9   2  15       15.59        4.08      6.64 o 
  10   2  15       32.20       27.96      7.50 o 
  11   2  15       12.85       15.82      6.42 o 
  12   2  15        0.00       22.16     19.78 o 
  13   2  15        6.00       12.22     11.39 o 
 -16   3  15       49.04       57.01     18.47 o 
 -15   3  15        6.93       -5.13     24.31 o 
 -14   3  15       96.86       93.14     12.44 o 
 -13   3  15        0.41        5.10      4.45 o 
 -12   3  15      228.36      205.05     11.53 o 
 -11   3  15       40.36       41.51      6.91 o 
 -10   3  15        8.58       10.22      3.32 o 
  -9   3  15        0.08        4.71      3.20 o 
  -8   3  15       27.84       29.08      3.47 o 
  -7   3  15       50.31       48.45      6.01 o 
  -6   3  15      269.65      255.67      8.53 o 
  -5   3  15       43.79       47.80      3.55 o 
  -4   3  15        0.29        3.89      2.47 o 
  -3   3  15      154.15      166.58      6.00 o 
  -2   3  15      421.28      409.28     11.93 o 
  -1   3  15      213.64      215.55      6.38 o 
   0   3  15      217.48      249.47      7.65 o 
   1   3  15       14.99       18.49      2.85 o 
   2   3  15        2.50        1.44      1.90 o 
   3   3  15        1.26        4.34      2.37 o 
   4   3  15       19.52       18.11      3.46 o 
   5   3  15     1408.54     1520.81     34.56 o 
   6   3  15      297.27      272.57      8.40 o 
   7   3  15       37.29       35.46      4.47 o 
   8   3  15        6.08        9.09      3.93 o 
   9   3  15       41.11       36.80      7.30 o 
  10   3  15        1.05        5.11      8.25 o 
  11   3  15       73.04       80.40     20.82 o 
  12   3  15       18.18       15.08     11.73 o 
 -15   4  15       12.57        4.35     15.90 o 
 -14   4  15        0.76        5.21     13.49 o 
 -13   4  15      123.83      112.85     17.46 o 
 -12   4  15       15.11       18.80      8.36 o 
 -11   4  15        0.41       -0.40      4.50 o 
 -10   4  15      154.20      122.40      8.36 o 
  -9   4  15       49.01       48.57      6.01 o 
  -8   4  15        2.66       -2.26      2.41 o 
  -7   4  15        6.27        8.22      3.62 o 
  -6   4  15       26.72       27.07      4.70 o 
  -5   4  15        2.96        2.96      3.20 o 
  -4   4  15      217.50      210.32      7.68 o 
  -3   4  15       33.97       34.04      4.60 o 
  -2   4  15       15.25       12.42      5.41 o 
  -1   4  15      202.00      217.02      7.64 o 
   0   4  15      117.54      112.02      5.41 o 
   1   4  15      146.88      156.37      6.16 o 
   2   4  15       81.57       77.18      4.07 o 
   3   4  15      179.45      157.02      6.32 o 
   4   4  15       51.85       55.31      4.34 o 
   5   4  15      476.04      487.66     13.12 o 
   6   4  15       62.35       71.09      5.77 o 
   7   4  15        8.83       10.57      4.08 o 
   8   4  15       17.17       18.26      6.28 o 
   9   4  15       34.54       28.86     10.65 o 
  10   4  15        5.62        8.67      7.70 o 
  11   4  15        1.32       14.39     10.65 o 
 -14   5  15        0.09      -14.15     26.84 o 
 -13   5  15       17.73        8.92     16.09 o 
 -12   5  15      104.65       95.79     22.04 o 
 -11   5  15       11.24       21.45     11.23 o 
 -10   5  15       42.08       34.97      7.96 o 
  -9   5  15        8.47        9.00      6.38 o 
  -8   5  15       26.52       20.59      6.79 o 
  -7   5  15       39.04       31.54      6.62 o 
  -6   5  15       98.74       99.14      8.98 o 
  -5   5  15       17.82       16.00      5.64 o 
  -4   5  15      408.97      401.95     18.07 o 
  -3   5  15      240.21      264.42     13.82 o 
  -2   5  15      173.74      163.05      8.96 o 
  -1   5  15       59.18       55.34      5.92 o 
   0   5  15        3.86        8.89      4.11 o 
   1   5  15       20.65       16.77      6.31 o 
   2   5  15        0.10        1.81      3.28 o 
   3   5  15        0.03        0.79      3.60 o 
   4   5  15      115.07      116.51      8.34 o 
   5   5  15      713.70      836.52     45.81 o 
   6   5  15       52.57       47.03      6.51 o 
   7   5  15      112.63      112.20     13.15 o 
   8   5  15        6.70       -4.90     16.66 o 
   9   5  15       67.28       69.77     16.93 o 
  10   5  15        6.81       13.40     10.56 o 
 -12   6  15       97.22      120.73     40.26 o 
 -11   6  15        0.01        4.40     13.49 o 
 -10   6  15       14.47       19.36     12.03 o 
  -9   6  15        2.73       -3.60     14.85 o 
  -8   6  15       41.52       49.94     13.95 o 
  -7   6  15       12.05        9.99     10.39 o 
  -6   6  15       64.71      101.66     13.61 o 
  -5   6  15       17.63       22.62     10.36 o 
  -4   6  15        0.65       -8.15      9.12 o 
  -3   6  15        1.43       67.06     14.88 o 
  -2   6  15       50.71       42.90     11.58 o 
  -1   6  15      234.28      233.96     18.06 o 
   1   6  15       25.44       24.64      8.51 o 
   2   6  15       33.60       34.51      8.51 o 
   3   6  15       50.74       59.43      9.17 o 
   4   6  15       20.84       20.43      7.96 o 
   5   6  15      112.37      101.12     16.90 o 
   6   6  15      152.91      167.09     25.66 o 
   7   6  15       19.73       11.14      9.55 o 
   8   6  15       10.68       14.92     43.72 o 
 -10   7  15       39.13       33.10     19.06 o 
  -9   7  15       11.31        2.69     17.81 o 
  -8   7  15        0.01       -4.56     11.12 o 
  -7   7  15      164.36      169.61     34.82 o 
  -6   7  15       16.79       13.45     18.14 o 
  -5   7  15        7.75       22.55     12.19 o 
  -4   7  15      171.83      160.40     32.69 o 
  -3   7  15       18.73       29.69     13.12 o 
  -2   7  15       49.11       35.84     13.69 o 
  -1   7  15       65.63       69.96     12.38 o 
   0   7  15       13.45        7.44     10.97 o 
   1   7  15       30.14       27.84     11.12 o 
   2   7  15        0.04        1.77      8.17 o 
   3   7  15        0.08       -0.80      8.69 o 
   4   7  15       84.98       62.27     13.42 o 
   5   7  15      118.57      131.75     29.57 o 
   6   7  15        0.55        3.12      7.76 o 
  -5   8  15       10.57        2.11     13.48 o 
  -4   8  15       16.40        1.97     13.91 o 
  -3   8  15       20.29       17.61     11.90 o 
  -2   8  15        2.06       -1.82     11.82 o 
  -1   8  15       13.64        5.59      9.76 o 
   0   8  15        4.51        3.99     11.27 o 
   1   8  15        8.23       -0.56     11.66 o 
 -17   0  16      175.46      218.58     60.25 o 
 -16   0  16        5.40       -6.16     16.14 o 
 -15   0  16       51.39       46.24     26.02 o 
 -14   0  16        2.48       -0.91      5.02 o 
 -13   0  16      380.27      320.46     51.53 o 
 -12   0  16       23.91       33.42      4.74 o 
 -11   0  16      117.57       93.16      7.81 o 
 -10   0  16        1.91        0.46      4.16 o 
  -9   0  16        0.46       -3.22      3.64 o 
  -8   0  16        3.52       14.73      5.73 o 
  -7   0  16       40.52       49.56      5.20 o 
  -6   0  16      222.46      235.10     12.13 o 
  -5   0  16       39.01       46.66      4.00 o 
  -4   0  16      129.20      117.62      7.81 o 
  -3   0  16      297.88      287.11     11.17 o 
  -2   0  16      413.75      424.72     14.57 o 
  -1   0  16       98.76       62.46      8.33 o 
   0   0  16      338.22      388.29     15.61 o 
   1   0  16     3892.70     4062.07    151.19 o 
   2   0  16       38.46       45.45      4.00 o 
   3   0  16      204.33      209.12      9.23 o 
   4   0  16     3585.44     3690.70    109.29 o 
   5   0  16     1260.22     1212.10     31.99 o 
   6   0  16     2280.18     2372.85     74.00 o 
   7   0  16      227.41      225.18     11.25 o 
   8   0  16      801.25      876.28     44.30 o 
   9   0  16       60.01       72.32      7.68 o 
  10   0  16        0.33        2.08      7.29 o 
  11   0  16        3.71        6.25     13.53 o 
  12   0  16        1.97       11.45     15.61 o 
  13   0  16        0.69       -5.20     13.53 o 
 -17   1  16        0.01       -0.88      7.90 o 
 -16   1  16        0.25        7.80     12.17 o 
 -15   1  16        7.53       21.82      7.44 o 
 -14   1  16      150.88      144.85     12.24 o 
 -13   1  16       80.16       89.03      6.73 o 
 -12   1  16      236.69      217.38      9.77 o 
 -11   1  16      150.48      128.58      5.81 o 
 -10   1  16       38.37       37.47      3.91 o 
  -9   1  16       93.97       84.91      4.43 o 
  -8   1  16       23.64       16.38      2.42 o 
  -7   1  16     1228.25     1250.11     29.18 o 
  -6   1  16      100.87      110.60      4.19 o 
  -5   1  16     1089.06     1099.26     22.22 o 
  -4   1  16       59.99       73.36      3.12 o 
  -3   1  16      230.89      244.37      7.53 o 
  -2   1  16      271.76      273.65      7.74 o 
  -1   1  16        0.34        1.39      3.03 o 
   0   1  16      526.85      579.73     15.53 o 
   1   1  16       34.01       32.51      1.98 o 
   2   1  16      161.35      180.49      5.36 o 
   3   1  16       25.82       24.07      2.21 o 
   4   1  16      199.94      211.16      5.94 o 
   5   1  16      116.48      103.99      4.08 o 
   6   1  16     2827.21     2975.40     60.97 o 
   7   1  16      319.15      346.08     10.82 o 
   8   1  16      701.84      752.23     28.66 o 
   9   1  16       62.51       66.89      8.52 o 
  10   1  16       97.38      100.98     11.45 o 
  11   1  16       77.95      114.72     17.49 o 
  12   1  16       17.05        4.68      9.57 o 
  13   1  16        1.89       20.52     13.65 o 
 -17   2  16      135.36      144.28     38.86 o 
 -16   2  16        0.00       -7.58      7.58 o 
 -15   2  16       36.94       29.51     10.47 o 
 -14   2  16        8.85        8.39     10.95 o 
 -13   2  16      430.14      421.48     29.46 o 
 -12   2  16       10.46        0.50      4.21 o 
 -11   2  16       10.84        3.45      3.75 o 
 -10   2  16        6.36       11.98      3.01 o 
  -9   2  16       12.66       12.12      3.91 o 
  -8   2  16       73.22       73.21      4.13 o 
  -7   2  16       80.17       87.94      4.50 o 
  -6   2  16      112.55      115.20      5.10 o 
  -5   2  16        3.96        5.74      3.00 o 
  -4   2  16      148.48      139.27      4.68 o 
  -3   2  16       10.05        7.87      1.73 o 
  -2   2  16       22.32       20.81      1.59 o 
  -1   2  16      195.62      175.80      5.07 o 
   0   2  16      518.58      500.04     12.60 o 
   1   2  16      702.93      727.97     15.01 o 
   2   2  16       19.19       17.17      3.30 o 
   3   2  16      158.92      138.99      7.81 o 
   4   2  16     2677.58     2767.83     54.06 o 
   5   2  16      729.03      715.92     15.26 o 
   6   2  16      918.89      974.36     27.14 o 
   7   2  16       68.47       73.55      5.11 o 
   8   2  16      254.95      261.26     17.17 o 
   9   2  16        1.00        4.68      5.15 o 
  10   2  16        0.46       -4.55      6.29 o 
  11   2  16        5.95        9.12      5.97 o 
  12   2  16        2.62       -6.54      9.99 o 
 -16   3  16        0.15        1.66      8.06 o 
 -15   3  16       28.27       34.53     11.60 o 
 -14   3  16        0.12       -3.60      5.86 o 
 -13   3  16       14.26        6.94      4.95 o 
 -12   3  16        2.44        4.42      4.08 o 
 -11   3  16      254.27      234.71     11.92 o 
 -10   3  16       60.87       46.31      4.52 o 
  -9   3  16      114.63      129.01      6.23 o 
  -8   3  16       38.90       43.20      3.66 o 
  -7   3  16      552.90      512.08     13.94 o 
  -6   3  16       34.59       31.60      3.46 o 
  -5   3  16      114.83      107.95      5.59 o 
  -4   3  16      127.59      111.81      5.56 o 
  -3   3  16       99.42       93.27      4.72 o 
  -2   3  16       12.84       11.72      2.18 o 
  -1   3  16      306.11      323.34      9.09 o 
   0   3  16      390.00      413.90     17.43 o 
   1   3  16       82.39       75.43      5.41 o 
   2   3  16        9.84        5.45      2.37 o 
   3   3  16       18.47       16.19      2.73 o 
   4   3  16      625.35      622.11     14.64 o 
   5   3  16        0.34        0.16      3.03 o 
   6   3  16     1052.06     1101.32     28.63 o 
   7   3  16       14.13        9.52      3.98 o 
   8   3  16        2.61        0.52      4.58 o 
   9   3  16      102.24      130.26     18.40 o 
  10   3  16        1.37       -6.93      6.93 o 
  11   3  16       43.73       30.95     18.22 o 
  12   3  16       10.84        3.64     12.71 o 
 -15   4  16        4.86      -10.33     10.33 o 
 -14   4  16       21.50       41.42     13.00 o 
 -13   4  16      212.36      234.03     38.80 o 
 -12   4  16       89.53       72.66     13.05 o 
 -11   4  16       12.71        5.17      4.82 o 
 -10   4  16       45.70       43.18      6.03 o 
  -9   4  16        5.69       10.92      5.11 o 
  -8   4  16      267.39      276.92      9.57 o 
  -7   4  16       74.57       78.82      5.63 o 
  -6   4  16      994.55     1022.68     27.35 o 
  -5   4  16       34.73       29.98      3.77 o 
  -4   4  16      981.78     1036.44     25.41 o 
  -3   4  16       17.37       14.92      4.36 o 
  -2   4  16      498.65      492.02     15.93 o 
  -1   4  16      132.90      148.05      6.52 o 
   0   4  16       98.92      145.60      8.26 o 
   1   4  16       33.69       37.56      3.23 o 
   2   4  16       37.45       25.14      2.91 o 
   3   4  16       70.77       56.43      3.86 o 
   4   4  16      923.35      990.93     22.92 o 
   5   4  16      182.06      188.18     10.07 o 
   6   4  16       60.04       56.52      5.41 o 
   7   4  16        0.01       -4.06      4.06 o 
   8   4  16        8.09       -1.31      6.96 o 
   9   4  16        5.79       10.10      9.92 o 
  10   4  16        0.19        8.99      9.37 o 
  11   4  16        4.26        2.80     11.65 o 
 -14   5  16        0.36       18.64     11.91 o 
 -13   5  16        6.12        7.70     10.26 o 
 -12   5  16       48.36       47.01     12.26 o 
 -11   5  16      148.55      157.12     21.88 o 
 -10   5  16       93.64       86.38     12.59 o 
  -9   5  16       62.59       84.30     10.47 o 
  -8   5  16        3.77        2.19      6.03 o 
  -7   5  16      248.17      253.37     13.94 o 
  -6   5  16       37.30       58.24      7.16 o 
  -5   5  16        4.76        0.30      4.34 o 
  -4   5  16      186.51      203.37     12.87 o 
  -3   5  16        6.68       11.02      7.64 o 
  -2   5  16      295.37      309.96     12.75 o 
  -1   5  16      448.72      415.77     16.11 o 
   0   5  16       77.54       77.42      6.59 o 
   1   5  16        1.81        0.70      3.50 o 
   2   5  16      156.18      153.82      8.51 o 
   3   5  16       27.04       23.32      3.83 o 
   4   5  16      412.39      430.41     26.14 o 
   5   5  16       13.32       11.84      5.10 o 
   6   5  16      207.88      197.78     19.34 o 
   7   5  16       89.38       86.13     14.36 o 
   8   5  16       96.82      103.95     23.42 o 
   9   5  16      131.31      186.53     37.65 o 
  10   5  16        7.98        2.41     23.42 o 
 -12   6  16        3.31        8.15     16.89 o 
 -11   6  16        0.71        0.32     13.32 o 
 -10   6  16       29.67       37.51     31.15 o 
  -9   6  16       42.98       40.56     14.20 o 
  -8   6  16      237.38      231.98     34.69 o 
  -7   6  16       65.22       64.75     14.40 o 
  -6   6  16      543.85      627.57     53.96 o 
  -5   6  16       25.21       10.95      8.00 o 
  -4   6  16      466.63      500.53     49.47 o 
  -3   6  16       12.55        5.08      7.63 o 
  -2   6  16      117.90      111.24     13.33 o 
  -1   6  16      137.30      150.59     13.82 o 
   0   6  16       32.90       23.79      6.24 o 
   1   6  16       51.05       50.71     10.76 o 
   2   6  16       37.00       26.58      7.91 o 
   3   6  16       43.97       49.20      8.82 o 
   4   6  16       86.32       99.03     13.22 o 
   5   6  16       12.85        8.83      6.90 o 
   6   6  16        8.40        3.96      7.30 o 
   7   6  16        0.50       -3.66      8.82 o 
   8   6  16       14.39       17.77     13.87 o 
  -9   7  16       28.09       22.05     17.75 o 
  -8   7  16        3.18       13.65     12.34 o 
  -7   7  16       16.53       14.53     13.52 o 
  -6   7  16        5.32        4.58     12.15 o 
  -5   7  16        2.25       -1.52     11.53 o 
  -4   7  16       42.28       43.50     11.86 o 
  -3   7  16       38.35       40.99     12.34 o 
  -2   7  16      183.72      193.34     30.17 o 
  -1   7  16       94.80       90.29     16.94 o 
   0   7  16        0.44        9.81      7.94 o 
   1   7  16       19.97       25.78     12.47 o 
   2   7  16       87.48       98.62     19.54 o 
   3   7  16       44.30       24.32     10.22 o 
   4   7  16       37.18       41.10     11.62 o 
   5   7  16        2.57        8.54      9.53 o 
  -3   8  16       19.19        3.41      9.70 o 
  -2   8  16        1.47        7.68      9.42 o 
  -1   8  16       42.75       28.86     12.01 o 
 -17   1  17       14.19       44.03     15.06 o 
 -16   1  17        9.53       16.14     15.17 o 
 -15   1  17       43.51       42.14      9.05 o 
 -14   1  17       50.16       51.52      6.66 o 
 -13   1  17       12.97        8.35      3.88 o 
 -12   1  17      201.33      192.43      9.20 o 
 -11   1  17       81.83       80.52      7.06 o 
 -10   1  17        8.06        5.77      3.74 o 
  -9   1  17      148.66      138.71      7.74 o 
  -8   1  17       65.08       67.54      3.69 o 
  -7   1  17      143.58      150.71      8.11 o 
  -6   1  17        2.51        0.08      2.28 o 
  -5   1  17       13.38       10.61      1.89 o 
  -4   1  17      236.08      233.29      7.06 o 
  -3   1  17      181.11      170.70      8.34 o 
  -2   1  17      218.74      237.64     15.63 o 
  -1   1  17       59.16       65.35      3.13 o 
   0   1  17        4.58       -0.23      2.32 o 
   1   1  17      149.81      140.27      4.04 o 
   2   1  17       10.87       11.75      2.25 o 
   3   1  17       41.61       44.71      3.16 o 
   4   1  17      405.52      428.53     10.04 o 
   5   1  17        0.21        2.53      4.66 o 
   6   1  17      145.47      149.12      6.40 o 
   7   1  17      194.77      201.27      9.27 o 
   8   1  17       87.89       90.03      6.46 o 
   9   1  17        1.27        2.56      4.00 o 
  10   1  17        1.03        0.71      5.67 o 
  11   1  17        3.21       -7.97     18.74 o 
  12   1  17        0.51        4.47      8.74 o 
 -17   2  17       21.36       23.28     14.12 o 
 -16   2  17       57.81       72.87     17.61 o 
 -15   2  17       13.26       22.70      8.96 o 
 -14   2  17      375.47      419.07     44.36 o 
 -13   2  17      105.14      131.09     11.64 o 
 -12   2  17     1008.14     1074.28     46.22 o 
 -11   2  17      191.10      163.22      7.21 o 
 -10   2  17        0.64        1.44      2.48 o 
  -9   2  17       66.02       64.62      4.47 o 
  -8   2  17      162.19      160.27      6.41 o 
  -7   2  17      258.32      259.12      8.09 o 
  -6   2  17     1437.27     1503.42     36.74 o 
  -5   2  17      262.79      271.43      8.00 o 
  -4   2  17        0.59       -0.42      3.31 o 
  -3   2  17      112.56      108.84      4.93 o 
  -2   2  17       87.98       94.24      3.61 o 
  -1   2  17      194.96      197.59      5.76 o 
   0   2  17      195.50      199.24      6.46 o 
   1   2  17       42.99       37.33      2.44 o 
   2   2  17       31.39       26.31      2.37 o 
   3   2  17        0.27       -2.12      2.12 o 
   4   2  17      202.46      186.86      6.44 o 
   5   2  17        0.95       -2.08      2.24 o 
   6   2  17       36.33       39.71      4.51 o 
   7   2  17       11.37       12.24      3.58 o 
   8   2  17        0.48        2.41      5.97 o 
   9   2  17       13.95       14.14      6.96 o 
  10   2  17        4.56       -0.16      6.29 o 
  11   2  17       18.07       26.86     11.39 o 
  12   2  17        0.18       -8.87     11.25 o 
 -16   3  17        7.99       13.96     16.58 o 
 -15   3  17       70.32       63.74     16.02 o 
 -14   3  17      112.16      103.94     16.72 o 
 -13   3  17       38.73       35.98      6.91 o 
 -12   3  17      490.25      490.96     31.18 o 
 -11   3  17      232.48      255.97     12.39 o 
 -10   3  17       19.63       13.24      3.55 o 
  -9   3  17      337.22      309.12     10.56 o 
  -8   3  17       97.92       97.20      5.22 o 
  -7   3  17      532.15      555.57     14.95 o 
  -6   3  17        6.02        6.79      1.79 o 
  -5   3  17      159.43      158.98      5.91 o 
  -4   3  17      699.58      682.15     16.78 o 
  -3   3  17      285.70      279.22     12.77 o 
  -2   3  17      778.42      801.82     18.58 o 
  -1   3  17      361.59      393.19      9.96 o 
   0   3  17        1.69        1.18      2.25 o 
   1   3  17      331.14      350.44      8.53 o 
   2   3  17       45.58       47.69      3.23 o 
   3   3  17      153.09      145.17      6.33 o 
   4   3  17     1022.81     1028.75     29.00 o 
   5   3  17        1.98       -0.51      3.15 o 
   6   3  17      313.44      323.77     13.42 o 
   7   3  17      417.55      452.32     28.91 o 
   8   3  17      163.38      188.37     16.96 o 
   9   3  17       10.87       12.08      9.37 o 
  10   3  17        1.61        1.47      5.97 o 
  11   3  17        0.10       -4.06     10.50 o 
 -15   4  17        8.71       11.91     24.89 o 
 -14   4  17      241.71      297.75     57.18 o 
 -13   4  17        6.19       16.88      9.96 o 
 -12   4  17      590.31      627.44     73.49 o 
 -11   4  17      181.17      148.96     14.62 o 
 -10   4  17        2.39        0.54      5.34 o 
  -9   4  17        0.04       -2.85      2.97 o 
  -8   4  17       61.65       60.17      5.78 o 
  -7   4  17      453.86      501.48     16.31 o 
  -6   4  17      795.88      846.90     22.14 o 
  -5   4  17       33.87       36.32      4.20 o 
  -4   4  17        0.02        1.47      3.16 o 
  -3   4  17        3.14        4.51      5.96 o 
  -2   4  17       54.71       57.57      5.09 o 
  -1   4  17      130.10      131.79      6.61 o 
   0   4  17       64.29       56.29      4.47 o 
   1   4  17       43.71       49.93      4.07 o 
   2   4  17        5.56       -2.25      2.25 o 
   3   4  17       36.53       31.84      3.91 o 
   4   4  17      412.61      383.17     13.82 o 
   5   4  17        1.25        2.44      3.35 o 
   6   4  17       81.52       85.06      6.88 o 
   7   4  17       59.56       60.33      9.07 o 
   8   4  17       36.88       32.94     10.23 o 
   9   4  17       11.88        2.60      8.10 o 
  10   4  17        3.34       21.44     14.57 o 
 -14   5  17       27.14       16.86     12.60 o 
 -13   5  17        0.03       -0.84      9.51 o 
 -12   5  17       61.65       44.35     18.99 o 
 -11   5  17       36.24       50.53     12.03 o 
 -10   5  17       16.29       28.02     11.31 o 
  -9   5  17      135.81      153.77     14.80 o 
  -8   5  17        4.91        7.63      6.19 o 
  -7   5  17       14.68       13.83      5.13 o 
  -6   5  17       28.41       21.56      9.10 o 
  -5   5  17      135.94      138.97     14.12 o 
  -4   5  17      195.09      180.67     12.62 o 
  -3   5  17       28.46       32.57      8.04 o 
  -2   5  17      267.81      266.59     14.42 o 
  -1   5  17      463.77      490.51     24.83 o 
   0   5  17       59.43       58.82      6.48 o 
   1   5  17       32.32       38.52      4.24 o 
   2   5  17       15.19       15.62      3.65 o 
   3   5  17       54.54       54.09      5.93 o 
   4   5  17      208.54      207.11     13.57 o 
   5   5  17        9.18        4.66      5.10 o 
   6   5  17       37.51       46.51     14.31 o 
   7   5  17       53.05       43.03     10.68 o 
   8   5  17        1.98       12.74      9.00 o 
   9   5  17        6.11       -4.46      9.18 o 
 -12   6  17       37.65       11.42     15.09 o 
 -11   6  17       26.04       35.51     13.28 o 
 -10   6  17        1.94        5.99      8.46 o 
  -9   6  17       92.07       88.02     18.06 o 
  -8   6  17        2.60       12.61      8.55 o 
  -7   6  17      352.89      365.30     39.65 o 
  -6   6  17       85.13       99.34     14.19 o 
  -5   6  17       19.54       13.55     10.82 o 
  -4   6  17        8.60        6.21      6.59 o 
  -3   6  17      131.11      114.83     20.69 o 
  -2   6  17      153.81      144.07     16.71 o 
  -1   6  17        0.01       -6.31      7.96 o 
   0   6  17        4.07       -1.26     10.97 o 
   1   6  17        5.78        8.97     10.52 o 
   2   6  17        0.01        4.72     14.27 o 
   3   6  17       70.89       72.93     12.33 o 
   4   6  17      143.34      150.42     21.58 o 
   5   6  17       33.43       48.76     11.51 o 
   6   6  17      107.36      111.91     23.57 o 
   7   6  17       26.18       23.70     15.61 o 
  -9   7  17       33.35        9.11     15.76 o 
  -8   7  17      115.01      103.41     30.55 o 
  -7   7  17      123.81      121.50     23.38 o 
  -6   7  17       18.51       13.96     13.52 o 
  -5   7  17        0.07        6.47     15.03 o 
  -4   7  17       11.47        1.94      9.83 o 
  -3   7  17        7.69        4.10      9.54 o 
  -2   7  17       37.52       31.54     11.78 o 
  -1   7  17      110.64       87.33     16.53 o 
   0   7  17        5.15        7.61      8.35 o 
   1   7  17        4.02        9.44      8.55 o 
   2   7  17        0.89        5.71     10.84 o 
   3   7  17        4.91       -0.43     10.67 o 
   4   7  17        7.38       -8.66     10.02 o 
 -17   0  18        0.53      -14.23     14.23 o 
 -16   0  18       39.43       61.00     20.79 o 
 -15   0  18        1.33        4.16      6.52 o 
 -14   0  18      137.24      143.67     17.27 o 
 -13   0  18       25.33       20.39      8.85 o 
 -12   0  18      278.73      307.13     39.56 o 
 -11   0  18      217.99      181.89     10.93 o 
 -10   0  18        7.51        9.89      3.68 o 
  -9   0  18       36.90       37.50      4.42 o 
  -8   0  18        8.00       -1.95      2.68 o 
  -7   0  18      995.63     1007.36     41.93 o 
  -6   0  18      402.13      403.52     24.46 o 
  -5   0  18      465.09      454.33     17.29 o 
  -4   0  18        6.84        3.64      2.60 o 
  -2   0  18       21.18       17.70      6.25 o 
  -1   0  18        2.46       -2.27      3.62 o 
   0   0  18      915.56     1149.25     58.30 o 
   1   0  18      574.02      628.88     25.50 o 
   2   0  18        2.23       -2.38      5.20 o 
   3   0  18     1101.88     1091.62     35.71 o 
   4   0  18      195.61      192.54      8.03 o 
   5   0  18     1473.41     1556.05     42.70 o 
   6   0  18     1266.36     1333.93     45.19 o 
   7   0  18      244.61      231.66     24.98 o 
   8   0  18      206.86      228.81     14.90 o 
   9   0  18        5.55       20.82      6.25 o 
  10   0  18       44.31       56.21     15.61 o 
  11   0  18        2.04        9.37     11.45 o 
  12   0  18       46.82      127.00     49.97 o 
 -17   1  18        3.70        1.42     10.37 o 
 -16   1  18       80.17       80.95     19.45 o 
 -15   1  18        6.56       12.96      6.32 o 
 -14   1  18      273.94      240.52     22.31 o 
 -13   1  18      884.93      828.56     51.75 o 
 -12   1  18     1659.02     1627.06     59.68 o 
 -11   1  18        8.35        8.21      3.23 o 
 -10   1  18      144.50      119.02      6.91 o 
  -9   1  18       94.13       84.66      4.31 o 
  -8   1  18      960.85      943.21     22.24 o 
  -7   1  18     2046.70     2065.54     49.16 o 
  -6   1  18      332.25      350.87      9.56 o 
  -5   1  18        9.95        8.08      2.03 o 
  -4   1  18       28.92       25.06      1.69 o 
  -3   1  18        0.57       -0.04      1.85 o 
  -2   1  18       25.21       19.40      2.55 o 
  -1   1  18      249.86      243.34      7.80 o 
   0   1  18      160.60      176.11      6.34 o 
   1   1  18        0.73        2.53      1.15 o 
   2   1  18      268.20      260.38      6.89 o 
   3   1  18     1386.56     1399.65     26.23 o 
   4   1  18      101.15      129.34      4.60 o 
   5   1  18     1520.63     1621.30     32.83 o 
   6   1  18     3029.90     3180.99     70.42 o 
   7   1  18     1891.90     2039.85     78.08 o 
   8   1  18        5.70        1.34      3.66 o 
   9   1  18      145.66      129.64     10.75 o 
  10   1  18      116.19      130.92     16.74 o 
  11   1  18       67.01       94.81     21.19 o 
  12   1  18        6.63       12.49     11.25 o 
 -16   2  18        0.80       -6.86     16.79 o 
 -15   2  18        3.22        0.65      6.78 o 
 -14   2  18       59.55       48.43      8.69 o 
 -13   2  18      118.61      132.83     13.22 o 
 -12   2  18      553.54      583.41     28.42 o 
 -11   2  18      150.24      130.50      7.48 o 
 -10   2  18       25.66       27.28      6.76 o 
  -9   2  18       84.92       81.41      4.61 o 
  -8   2  18       94.98       92.74      4.91 o 
  -7   2  18      606.51      615.09     16.08 o 
  -6   2  18       14.62        9.97      2.18 o 
  -5   2  18      616.23      596.23     14.29 o 
  -4   2  18        6.94        7.14      1.93 o 
  -3   2  18      479.94      440.49     12.70 o 
  -2   2  18       10.33        3.79      2.56 o 
  -1   2  18       18.49       10.86      3.03 o 
   0   2  18      617.28      665.27     15.08 o 
   1   2  18      200.11      215.23      5.69 o 
   2   2  18        8.34       11.19      2.70 o 
   3   2  18      386.07      410.38     10.11 o 
   4   2  18       94.72      108.78      5.22 o 
   5   2  18      630.43      650.01     16.36 o 
   6   2  18      864.01      947.11     35.21 o 
   7   2  18      105.36      106.59      7.33 o 
   8   2  18       63.43       50.03      6.60 o 
   9   2  18        0.01        9.06      8.33 o 
  10   2  18        4.09        2.46      7.23 o 
  11   2  18        3.39       17.28     10.97 o 
  12   2  18       10.05       22.39     14.03 o 
 -16   3  18       98.27      108.58     30.28 o 
 -15   3  18        0.71       10.71      9.50 o 
 -14   3  18       74.61       62.87     12.20 o 
 -13   3  18      228.18      214.58     22.30 o 
 -12   3  18      432.18      431.73     30.55 o 
 -11   3  18       61.27       51.37      5.67 o 
 -10   3  18       24.07       11.07      4.19 o 
  -9   3  18       65.28       54.42      4.72 o 
  -8   3  18      457.92      480.88     14.17 o 
  -7   3  18      314.16      325.69     10.04 o 
  -6   3  18      153.25      173.20      6.91 o 
  -5   3  18       35.92       38.44      4.66 o 
  -4   3  18        0.36       -2.55      2.80 o 
  -2   3  18      181.17      193.79      5.97 o 
  -1   3  18       32.39       31.75      2.56 o 
   0   3  18       25.66       57.62      7.02 o 
   1   3  18       81.88       80.31      3.71 o 
   2   3  18       58.42       66.62      4.37 o 
   3   3  18      108.78      112.19      5.20 o 
   4   3  18       43.21       25.82      4.96 o 
   5   3  18      624.23      682.72     23.99 o 
   6   3  18      326.21      314.35     12.31 o 
   7   3  18       42.31       34.60      6.82 o 
   8   3  18        7.75        7.29      6.62 o 
   9   3  18       14.83       15.89      6.96 o 
  10   3  18        1.20       -6.84      7.81 o 
  11   3  18        5.79        9.05     29.15 o 
 -15   4  18        0.04        1.63     15.32 o 
 -14   4  18        5.71        8.12      9.80 o 
 -13   4  18      122.52      145.87     26.72 o 
 -12   4  18      531.62      579.82     68.24 o 
 -11   4  18       36.89       27.38      7.39 o 
 -10   4  18       64.46       52.51      7.79 o 
  -9   4  18      124.50      106.70     12.39 o 
  -8   4  18      310.66      351.31     19.02 o 
  -7   4  18      326.74      364.99     16.98 o 
  -6   4  18      162.73      202.25      8.71 o 
  -5   4  18      664.73      655.61     19.14 o 
  -4   4  18       48.85       48.26      4.43 o 
  -3   4  18      872.12      868.64     22.26 o 
  -2   4  18        5.01        4.95      3.28 o 
  -1   4  18       82.02       78.22      4.88 o 
   0   4  18       82.74       78.81      6.16 o 
   1   4  18       30.94       31.54      3.31 o 
   2   4  18       10.49       10.21      2.78 o 
   3   4  18        0.03        0.68      2.78 o 
   4   4  18       36.71       37.13      4.56 o 
   5   4  18       23.40       15.34      3.66 o 
   6   4  18      206.26      224.94     16.36 o 
   7   4  18        4.68       13.14      7.70 o 
   8   4  18        2.40        1.04      7.36 o 
   9   4  18        0.04        4.61      7.50 o 
  10   4  18        2.44        0.59     12.49 o 
 -13   5  18       16.20       -3.68     11.55 o 
 -12   5  18       14.47       31.47     11.20 o 
 -11   5  18       44.13       26.43     13.10 o 
 -10   5  18       22.12       12.31     19.67 o 
  -9   5  18       48.64       37.74     10.73 o 
  -8   5  18       54.94       43.60      9.11 o 
  -7   5  18        3.06        7.41      7.88 o 
  -6   5  18       32.97       22.77      5.64 o 
  -5   5  18       91.50       98.88      8.86 o 
  -4   5  18       53.05       47.75      7.62 o 
  -3   5  18        0.94        3.58      5.44 o 
  -2   5  18      103.78       92.01      8.08 o 
  -1   5  18       37.41       25.03      7.21 o 
   0   5  18        0.31        2.07      4.16 o 
   1   5  18       26.83       25.44      4.81 o 
   2   5  18        0.27       -5.09      5.09 o 
   3   5  18       25.27       26.98      5.59 o 
   4   5  18      214.18      194.28     14.73 o 
   5   5  18      106.09      120.79     15.23 o 
   6   5  18       20.38       17.07      7.12 o 
   7   5  18       66.46       75.24     13.50 o 
   8   5  18        5.56        6.25     10.31 o 
   9   5  18        0.86       -5.20     14.57 o 
 -11   6  18        3.60        6.30     11.30 o 
 -10   6  18       13.94        8.74      9.28 o 
  -9   6  18       27.84       26.59     10.11 o 
  -8   6  18      125.70      123.99     22.93 o 
  -7   6  18      168.53      171.15     21.33 o 
  -6   6  18       30.30       32.28     10.54 o 
  -5   6  18      210.91      178.96     24.35 o 
  -4   6  18       39.62       40.83      9.67 o 
  -3   6  18      158.61      188.75     19.69 o 
  -2   6  18        0.77       -3.31      6.21 o 
  -1   6  18      101.56      100.89     13.96 o 
   0   6  18        0.63       10.63      6.41 o 
   1   6  18       12.07       14.12      7.59 o 
   2   6  18        0.30       -6.85      6.85 o 
   3   6  18       10.45        5.32      9.62 o 
   4   6  18       10.05       15.59      8.56 o 
   5   6  18        6.54        8.15      8.93 o 
   6   6  18        0.11       24.11     12.17 o 
   7   6  18        6.28        2.50     14.05 o 
  -8   7  18        0.08        2.58     14.51 o 
  -7   7  18        7.40       10.15     12.07 o 
  -6   7  18        0.08       10.28     12.49 o 
  -5   7  18       28.07       30.74     13.09 o 
  -4   7  18      179.37      163.77     33.44 o 
  -3   7  18      211.77      237.66     41.30 o 
  -2   7  18        0.49       -2.73     12.62 o 
  -1   7  18      158.71      154.92     28.60 o 
   0   7  18      106.65      114.49     21.98 o 
   1   7  18        1.38      -13.32     13.32 o 
   2   7  18        0.21       20.57     12.02 o 
   3   7  18        2.26       11.24      9.86 o 
   4   7  18       30.51       13.54      9.66 o 
 -17   1  19        2.10       -8.24     18.18 o 
 -16   1  19        3.93        4.29      7.90 o 
 -15   1  19        3.77        2.52      7.42 o 
 -14   1  19        5.10        3.56      6.02 o 
 -13   1  19       11.70       -0.52      5.71 o 
 -12   1  19       29.78       29.54      4.25 o 
 -11   1  19        0.76        2.01      3.53 o 
 -10   1  19       49.53       46.78      4.94 o 
  -9   1  19        8.52        6.34      2.71 o 
  -8   1  19        3.41        2.61      2.62 o 
  -7   1  19       34.58       41.97      3.23 o 
  -6   1  19       59.24       56.00      4.15 o 
  -5   1  19        7.85        7.11      1.70 o 
  -4   1  19      536.50      523.61     13.52 o 
  -3   1  19      221.37      217.61      7.65 o 
  -2   1  19       21.68       23.24      7.19 o 
  -1   1  19       95.88       91.69      5.38 o 
   0   1  19      133.42      117.31     11.45 o 
   1   1  19       35.79       33.91      4.16 o 
   2   1  19        5.43       10.93      2.25 o 
   3   1  19        8.10        8.04      3.46 o 
   4   1  19       35.56       36.42      3.16 o 
   5   1  19       80.65       83.01      4.51 o 
   6   1  19        9.09       -1.24      3.28 o 
   7   1  19        5.99        8.62      3.85 o 
   8   1  19        3.96        6.00      3.86 o 
   9   1  19        2.44        2.50     14.57 o 
  10   1  19        8.90        2.63     14.05 o 
  11   1  19        7.09       14.57     10.23 o 
 -16   2  19       44.45       31.40     13.26 o 
 -15   2  19        0.87        6.88      8.55 o 
 -14   2  19       59.42       66.06     10.18 o 
 -13   2  19      177.51      185.31     15.09 o 
 -12   2  19        0.93        0.25      4.43 o 
 -11   2  19       27.13       15.64      8.86 o 
 -10   2  19       10.47        1.69      3.16 o 
  -9   2  19       21.10       15.36      3.13 o 
  -8   2  19      441.34      416.24     11.91 o 
  -7   2  19       37.65       35.16      3.44 o 
  -6   2  19      673.78      675.65     18.77 o 
  -5   2  19        0.66       -1.90      1.90 o 
  -4   2  19      728.91      715.78     16.60 o 
  -3   2  19       68.62       68.89      6.08 o 
  -2   2  19      187.78      190.47      7.80 o 
  -1   2  19        9.72       12.38      2.55 o 
   0   2  19      205.85      205.57      7.84 o 
   1   2  19      261.70      285.08      7.29 o 
   2   2  19       31.91       28.09      2.52 o 
   3   2  19       10.89       16.02      2.58 o 
   4   2  19       84.91       87.31      4.82 o 
   5   2  19      628.31      643.41     16.24 o 
   6   2  19       58.70       70.60      5.76 o 
   7   2  19       10.70        5.45      4.19 o 
   8   2  19       71.44       70.34     10.97 o 
   9   2  19       19.97       19.90      9.00 o 
  10   2  19        4.77        6.15      6.60 o 
  11   2  19        2.72       -6.51     10.66 o 
 -16   3  19        6.10       -8.64     21.34 o 
 -15   3  19       11.94       15.51     12.90 o 
 -14   3  19        2.37        6.54      7.36 o 
 -13   3  19       56.45       44.38      8.77 o 
 -12   3  19       42.41       54.59      8.72 o 
 -11   3  19        8.11       11.92      4.95 o 
 -10   3  19       71.01       57.34      5.26 o 
  -9   3  19        7.17        3.20      3.41 o 
  -8   3  19       50.61       51.94      3.96 o 
  -7   3  19       22.53       17.47      3.23 o 
  -6   3  19      371.25      361.69     11.00 o 
  -5   3  19       36.39       42.71      5.12 o 
  -4   3  19     1134.03     1126.26     29.06 o 
  -3   3  19      408.65      401.32     11.17 o 
  -2   3  19       56.41       58.43      3.22 o 
  -1   3  19       93.56       90.52      4.04 o 
   0   3  19      177.67      177.85      8.41 o 
   1   3  19       21.14       16.84      2.78 o 
   2   3  19       22.19       14.88      4.66 o 
   3   3  19       31.71       26.37      4.01 o 
   4   3  19       30.88       31.27      4.36 o 
   5   3  19       77.31       85.36      5.56 o 
   6   3  19        0.00       -3.66      3.66 o 
   7   3  19        1.20        2.28      5.86 o 
   8   3  19        8.87        0.23      8.25 o 
   9   3  19        1.98       -0.46      7.29 o 
  10   3  19       22.79       48.72     12.13 o 
 -14   4  19       22.33       33.60     11.15 o 
 -13   4  19       14.35       21.38      9.70 o 
 -12   4  19       15.02        5.64      9.09 o 
 -11   4  19       13.70       20.43      9.17 o 
 -10   4  19        9.34       10.26      6.91 o 
  -9   4  19        1.35        7.00      7.67 o 
  -8   4  19      374.13      372.58     22.80 o 
  -7   4  19       78.79       89.21     10.31 o 
  -6   4  19      185.59      193.59     16.68 o 
  -5   4  19        4.73        6.49      3.77 o 
  -4   4  19      656.58      666.37     21.64 o 
  -3   4  19      313.59      320.99     11.08 o 
  -2   4  19       61.11       61.30      4.75 o 
  -1   4  19        3.31        3.28      3.23 o 
   0   4  19       30.18       30.39      3.30 o 
   1   4  19       84.87       94.41      5.02 o 
   2   4  19        9.27        4.87      4.51 o 
   3   4  19        2.55        5.41      4.42 o 
   4   4  19      229.59      217.60     13.04 o 
   5   4  19      671.26      735.62     40.90 o 
   6   4  19       14.86       27.75      7.12 o 
   7   4  19       21.54       18.68      7.34 o 
   8   4  19       21.59       11.87      8.66 o 
   9   4  19       10.88        0.28      8.33 o 
 -13   5  19       35.49       52.36     19.06 o 
 -12   5  19        0.94       -9.64     11.71 o 
 -11   5  19        8.29        8.12     15.26 o 
 -10   5  19        0.45        0.35     18.07 o 
  -9   5  19        0.27       -4.04      6.59 o 
  -8   5  19       67.08       69.18      8.91 o 
  -7   5  19        1.09       16.09      6.08 o 
  -6   5  19      262.68      243.40     18.53 o 
  -5   5  19       61.42       51.70      8.11 o 
  -4   5  19       52.11       35.76     11.01 o 
  -3   5  19        3.73        2.81      4.94 o 
  -2   5  19       23.41       18.75      5.04 o 
  -1   5  19       84.88       72.47      7.50 o 
   0   5  19       10.60       11.86      6.04 o 
   1   5  19        9.53        7.02      4.45 o 
   2   5  19        9.64       -0.76      5.11 o 
   3   5  19      110.91      114.80     12.54 o 
   4   5  19       19.48       12.34     10.59 o 
   5   5  19       29.26       19.88      6.39 o 
   6   5  19       79.54       77.53     16.07 o 
   7   5  19       69.05       50.29     20.54 o 
   8   5  19        2.49       13.51     21.34 o 
 -11   6  19        4.13        8.93     22.38 o 
 -10   6  19        2.00      -10.72     10.72 o 
  -9   6  19        1.56        2.86     16.01 o 
  -8   6  19       18.74       15.06      9.33 o 
  -7   6  19       16.23       16.58     10.06 o 
  -6   6  19        2.76       -7.79      7.79 o 
  -5   6  19       15.53       20.50     12.02 o 
  -4   6  19      186.14      183.13     27.62 o 
  -3   6  19      153.48      148.81     21.05 o 
  -2   6  19       39.97       44.06     10.31 o 
  -1   6  19       39.04       17.55     15.98 o 
   0   6  19        2.39       -1.56      6.64 o 
   1   6  19        0.13        0.73      6.18 o 
   2   6  19        0.09       -0.31      7.00 o 
   3   6  19        6.10       -6.91      7.72 o 
   4   6  19       77.00       53.43     11.20 o 
   5   6  19      135.76      152.28     28.15 o 
   6   6  19        1.07       17.98     14.30 o 
  -8   7  19       22.32       19.07     17.83 o 
  -7   7  19        5.44       13.42     18.92 o 
  -6   7  19       44.36       47.37     15.51 o 
  -5   7  19        5.52        7.53      8.99 o 
  -4   7  19       28.63        8.79     14.27 o 
  -3   7  19      140.39      172.89     31.25 o 
  -2   7  19        2.53       13.04     13.22 o 
  -1   7  19      140.57      128.22     24.76 o 
   0   7  19       49.65       42.66     12.34 o 
   1   7  19       12.28       14.34      9.71 o 
   2   7  19        0.02        2.82     11.67 o 
   3   7  19       68.82       60.16     21.93 o 
 -16   0  20        8.41        9.13     15.41 o 
 -15   0  20        0.88        3.19     11.97 o 
 -14   0  20        0.40        2.27      6.60 o 
 -13   0  20        5.08        2.60      6.62 o 
 -12   0  20       43.55       38.45      6.15 o 
 -11   0  20      253.76      266.17     21.86 o 
 -10   0  20        1.18        1.80      4.00 o 
  -9   0  20      133.02      133.87      8.28 o 
  -8   0  20     2543.11     2510.99     75.74 o 
  -7   0  20     1893.13     1906.22     66.05 o 
  -6   0  20     3334.41     3413.67    163.44 o 
  -5   0  20      301.14      353.91     17.70 o 
  -4   0  20     1268.17     1343.92     96.81 o 
  -3   0  20       81.76       85.36     10.41 o 
  -2   0  20       95.58      109.30      9.37 o 
  -1   0  20      168.01      185.30     14.57 o 
   0   0  20       66.23       80.16      7.29 o 
   1   0  20        0.56        0.00      2.08 o 
   2   0  20      136.59      131.46      7.50 o 
   3   0  20      179.55      182.53      8.47 o 
   4   0  20       92.61       92.12      5.48 o 
   5   0  20       26.79       31.09      3.12 o 
   6   0  20      390.10      426.90     23.08 o 
   7   0  20      190.10      205.68     17.38 o 
   8   0  20        9.41        1.04      6.25 o 
   9   0  20       92.92      104.10     17.70 o 
  10   0  20       17.48       12.49     13.53 o 
  11   0  20       35.10       71.83     31.23 o 
 -16   1  20        9.60        6.15      9.20 o 
 -15   1  20       24.84       16.19     10.07 o 
 -14   1  20       12.63        3.26      9.62 o 
 -13   1  20       78.97       90.90      9.52 o 
 -12   1  20        0.24        2.22      3.86 o 
 -11   1  20      186.58      177.37      8.78 o 
 -10   1  20       25.22       18.34      2.97 o 
  -9   1  20      545.89      548.77     13.91 o 
  -8   1  20      198.18      212.81      6.76 o 
  -7   1  20       45.67       45.88      4.06 o 
  -6   1  20      249.86      263.17      7.99 o 
  -5   1  20      292.13      261.53      7.40 o 
  -4   1  20      581.98      554.76     15.19 o 
  -3   1  20       58.49       46.77      8.32 o 
  -2   1  20      313.29      354.18     10.39 o 
  -1   1  20      780.14      820.01     20.34 o 
   0   1  20       47.03       35.04      3.91 o 
   1   1  20        2.89        0.91      2.68 o 
   2   1  20      380.00      346.23      8.45 o 
   3   1  20      457.72      462.62     10.97 o 
   4   1  20     1962.29     2060.57     39.55 o 
   5   1  20        1.80        1.77      2.25 o 
   6   1  20     1155.80     1258.50     46.56 o 
   7   1  20       15.07       15.40      6.31 o 
   8   1  20       13.25       22.26      5.48 o 
   9   1  20        9.00        9.55      5.48 o 
  10   1  20       44.96       58.27     12.74 o 
  11   1  20        0.61       -8.47      8.47 o 
 -16   2  20        1.40        9.21     18.86 o 
 -15   2  20       23.91       32.92     10.40 o 
 -14   2  20        2.24        3.74      6.97 o 
 -13   2  20        7.67        6.72      6.98 o 
 -12   2  20       55.37       68.57     13.97 o 
 -11   2  20      154.47      126.05      9.62 o 
 -10   2  20        0.99        1.56      4.04 o 
  -9   2  20      176.04      170.56      7.36 o 
  -8   2  20     1378.09     1427.90     33.45 o 
  -7   2  20     1302.12     1320.77     31.80 o 
  -6   2  20     1632.68     1693.00     39.32 o 
  -5   2  20       43.36       45.19      3.61 o 
  -4   2  20      820.51      847.47     24.04 o 
  -3   2  20        1.46        3.91      4.36 o 
  -2   2  20        2.92        2.78      3.01 o 
  -1   2  20      173.42      191.26      6.99 o 
   0   2  20        4.42        5.32      3.90 o 
   1   2  20       38.74       40.65      2.41 o 
   2   2  20       96.69       90.29      4.04 o 
   3   2  20       34.62       33.54      3.06 o 
   4   2  20       14.56        9.49      2.68 o 
   5   2  20        0.81       -2.79      2.85 o 
   6   2  20      145.73      140.67      8.71 o 
   7   2  20       48.91       42.25      6.11 o 
   8   2  20        1.72       -2.58      6.96 o 
   9   2  20      272.36      345.61     55.94 o 
  10   2  20       20.37       18.55      8.00 o 
  11   2  20       82.60      118.98     45.41 o 
 -15   3  20       36.57       33.08     14.69 o 
 -14   3  20      191.73      195.89     29.41 o 
 -13   3  20       32.08       18.15      6.99 o 
 -12   3  20       40.25       47.21      8.83 o 
 -11   3  20        0.00       -4.56     10.89 o 
 -10   3  20        0.63       -3.67      4.97 o 
  -9   3  20       57.29       58.53      5.56 o 
  -8   3  20        1.71        6.25      3.16 o 
  -7   3  20        5.13        4.99      2.92 o 
  -6   3  20        7.67        6.45      2.33 o 
  -5   3  20       40.33       37.82      2.35 o 
  -4   3  20     1303.87     1357.92     31.10 o 
  -3   3  20        0.00       -1.36      4.21 o 
  -2   3  20      197.00      198.50      7.42 o 
  -1   3  20       33.40       34.42      2.85 o 
   0   3  20      122.50      135.86      5.43 o 
   1   3  20        2.53        6.56      2.59 o 
   2   3  20      227.71      197.57      6.56 o 
   3   3  20      239.63      218.79      9.48 o 
   4   3  20      604.42      606.12     21.52 o 
   5   3  20       40.79       38.53      4.51 o 
   6   3  20      245.04      238.71     15.62 o 
   7   3  20        1.09       -4.56      7.70 o 
   8   3  20        2.89        6.01     10.41 o 
   9   3  20        2.15       10.66      8.17 o 
  10   3  20        7.59       20.30     10.31 o 
 -14   4  20       47.13       62.93     16.57 o 
 -13   4  20       11.03       20.45      9.59 o 
 -12   4  20       18.30       18.46     11.14 o 
 -11   4  20       41.66       24.12      7.92 o 
 -10   4  20        3.41       17.13      7.01 o 
  -9   4  20      135.42      138.56     12.65 o 
  -8   4  20      178.91      182.69     12.05 o 
  -7   4  20      480.83      519.41     22.55 o 
  -6   4  20      181.52      185.32     10.10 o 
  -5   4  20        6.40        4.28      4.21 o 
  -4   4  20      200.98      206.21      9.92 o 
  -3   4  20       21.35       19.69      4.00 o 
  -2   4  20        0.22       -0.92      3.24 o 
  -1   4  20       51.92       68.43      6.61 o 
   0   4  20       23.65       21.61      3.34 o 
   1   4  20       64.19       70.76      5.14 o 
   2   4  20       23.78       19.71      6.46 o 
   3   4  20        0.53       -1.05      3.31 o 
   4   4  20       56.17       64.96      7.06 o 
   5   4  20       62.72       70.75     11.28 o 
   6   4  20       26.07       16.66      7.95 o 
   7   4  20        0.01        2.36      6.88 o 
   8   4  20       16.02       18.28      9.00 o 
   9   4  20      349.36      453.87    233.18 o 
 -13   5  20        5.13       18.85     13.19 o 
 -12   5  20       31.45        6.73     11.59 o 
 -11   5  20        8.32       -1.35     10.82 o 
 -10   5  20        0.60        0.28      8.66 o 
  -9   5  20       12.28       21.49      8.92 o 
  -8   5  20       11.26       12.56      6.48 o 
  -7   5  20      116.63      129.66     12.64 o 
  -6   5  20       30.96       34.17      6.23 o 
  -5   5  20      106.75      106.88     11.23 o 
  -4   5  20      574.69      566.49     42.77 o 
  -3   5  20        0.54        3.79      4.66 o 
  -2   5  20       82.69       73.30      9.92 o 
  -1   5  20        3.16        0.53      4.63 o 
   0   5  20        1.11        7.18      6.91 o 
   1   5  20        0.97        3.78      5.07 o 
   2   5  20       43.72       34.77      7.27 o 
   3   5  20       88.68       85.85     11.02 o 
   4   5  20       80.40       68.49     10.14 o 
   5   5  20       41.63       40.04     10.44 o 
   6   5  20       51.30       50.60     14.06 o 
   7   5  20        6.84        3.94     18.22 o 
 -11   6  20        2.63       -0.29     16.73 o 
 -10   6  20       17.55       32.81     15.73 o 
  -9   6  20       16.75        9.14      9.93 o 
  -8   6  20        0.74       -2.05      9.00 o 
  -7   6  20      111.11      121.87     20.33 o 
  -6   6  20        2.85       10.41      8.14 o 
  -5   6  20        2.50       -5.49      7.94 o 
  -4   6  20       39.14       26.70      8.42 o 
  -3   6  20        0.36       -5.52     10.43 o 
  -2   6  20       35.77       38.58      9.09 o 
  -1   6  20        3.27       -7.41      7.41 o 
   0   6  20       23.27       23.36      8.78 o 
   1   6  20       17.18       31.40      9.22 o 
   2   6  20        4.51        3.37      8.29 o 
   3   6  20        0.11        7.37      6.81 o 
   4   6  20      147.98      185.15     37.02 o 
   5   6  20      218.08      225.09     57.91 o 
  -7   7  20       74.24       49.97     26.50 o 
  -6   7  20       22.15       13.68     12.38 o 
  -5   7  20        0.13       -4.65      8.80 o 
  -4   7  20       10.78       14.29      9.49 o 
  -3   7  20        5.82        7.93      8.86 o 
  -2   7  20        3.47       23.35     15.63 o 
  -1   7  20      110.16      105.33     26.91 o 
   0   7  20       70.50       71.90     19.61 o 
   1   7  20        8.28       -4.48      9.90 o 
 -16   1  21        0.67        2.47     11.15 o 
 -15   1  21        2.95        2.25      7.10 o 
 -14   1  21      116.19      123.82     17.42 o 
 -13   1  21       11.26       12.29      6.55 o 
 -12   1  21       85.89       72.59      6.60 o 
 -11   1  21      116.25      100.95      6.51 o 
 -10   1  21       26.88       27.64      4.36 o 
  -9   1  21       19.40       16.19      3.23 o 
  -8   1  21      106.73      122.92      5.10 o 
  -7   1  21      183.33      191.11      7.54 o 
  -6   1  21      442.84      455.13     11.68 o 
  -5   1  21      210.26      197.54      6.69 o 
  -4   1  21      123.79      135.55      5.46 o 
  -3   1  21        4.40       -0.30      1.82 o 
  -2   1  21      225.99      217.71     14.02 o 
  -1   1  21        5.73        4.31      1.93 o 
   0   1  21        0.62       -0.73      2.28 o 
   1   1  21        1.88        4.55      2.68 o 
   2   1  21      143.55      138.90      4.74 o 
   3   1  21       35.45       33.71      3.00 o 
   4   1  21       63.89       53.51      3.58 o 
   5   1  21       20.39       26.12      4.09 o 
   6   1  21        5.34        0.15      3.69 o 
   7   1  21      156.40      169.00     15.33 o 
   8   1  21       30.03       35.63      8.00 o 
   9   1  21       35.11       32.04      9.44 o 
  10   1  21        5.16       -3.42      7.50 o 
 -16   2  21        4.45       -1.94      7.30 o 
 -15   2  21       29.84       24.16     10.89 o 
 -14   2  21       62.52       55.45     11.11 o 
 -13   2  21        0.60       -4.85      4.85 o 
 -12   2  21       52.83       40.49      8.68 o 
 -11   2  21        2.94        6.41      3.73 o 
 -10   2  21       14.48        9.17      3.96 o 
  -9   2  21      152.74      171.33      9.12 o 
  -8   2  21       50.64       46.00      3.69 o 
  -7   2  21       26.96       27.40      3.76 o 
  -6   2  21        5.62        2.08      2.18 o 
  -5   2  21      142.11      133.92      6.42 o 
  -4   2  21      340.33      350.88     11.61 o 
  -3   2  21      329.25      330.11     12.87 o 
  -2   2  21       65.19       64.07      4.50 o 
  -1   2  21      216.72      211.98      9.48 o 
   0   2  21       40.25       36.59      3.86 o 
   1   2  21      102.33       94.48      5.56 o 
   2   2  21       76.50       68.96      3.53 o 
   3   2  21      126.52      120.66      7.66 o 
   4   2  21       91.53       93.67      5.43 o 
   5   2  21       16.15       11.88      3.36 o 
   6   2  21       17.05       12.37      4.68 o 
   7   2  21      229.72      238.39     31.23 o 
   8   2  21      201.24      219.03     31.99 o 
   9   2  21       51.02       59.53     12.87 o 
  10   2  21       10.19       -1.04     12.49 o 
 -15   3  21        3.56       22.74     12.42 o 
 -14   3  21      206.84      204.15     35.59 o 
 -13   3  21        5.54        4.17     14.72 o 
 -12   3  21      250.46      230.22     25.93 o 
 -11   3  21      301.31      264.11     20.38 o 
 -10   3  21       63.18       65.55      7.96 o 
  -9   3  21       82.78       85.24      6.74 o 
  -8   3  21      153.84      150.28      8.53 o 
  -7   3  21      738.59      793.44     21.43 o 
  -6   3  21     1291.88     1418.07     36.89 o 
  -5   3  21      567.60      589.64     14.91 o 
  -4   3  21      217.39      236.27      8.26 o 
  -3   3  21       21.31       28.68      3.32 o 
  -2   3  21      599.64      602.83     15.91 o 
  -1   3  21       20.37       25.45      5.73 o 
   0   3  21       20.00       41.88      9.02 o 
   1   3  21       30.86       24.71      2.93 o 
   2   3  21      438.18      412.36     15.33 o 
   3   3  21       66.91       59.81      4.72 o 
   4   3  21      236.32      236.92     10.77 o 
   5   3  21       64.06       54.36      5.86 o 
   6   3  21       14.71       34.22      9.85 o 
   7   3  21      318.79      367.57     52.32 o 
   8   3  21      100.43      117.55     19.10 o 
   9   3  21      134.36      173.91     34.50 o 
 -14   4  21       93.68      103.80     26.47 o 
 -13   4  21       12.52       10.06     10.71 o 
 -12   4  21      182.13      204.32     33.87 o 
 -11   4  21       33.31       37.23     11.84 o 
 -10   4  21        4.72        5.36      7.30 o 
  -9   4  21       94.54       93.58     10.94 o 
  -8   4  21        9.47        3.25      4.51 o 
  -7   4  21       23.46       32.67      5.05 o 
  -6   4  21        7.94        8.64      4.06 o 
  -5   4  21       20.13        9.10      4.01 o 
  -4   4  21      195.57      198.92     12.14 o 
  -3   4  21       13.87       13.14      3.41 o 
  -2   4  21       41.99       36.64      4.08 o 
  -1   4  21      205.58      209.87     10.22 o 
   0   4  21        6.87        4.73      4.06 o 
   1   4  21        5.32        2.93      2.92 o 
   2   4  21       50.61       52.23      5.11 o 
   3   4  21       57.54       61.29      5.69 o 
   4   4  21       64.55       51.88      7.49 o 
   5   4  21        8.55        3.87      5.79 o 
   6   4  21       57.68       52.33     11.11 o 
   7   4  21      143.38      180.93     41.40 o 
   8   4  21       71.33       81.20     33.31 o 
 -12   5  21       46.03       30.59     14.05 o 
 -11   5  21       41.10       40.75     13.85 o 
 -10   5  21        6.47       -0.81     19.93 o 
  -9   5  21       70.73       45.41     12.31 o 
  -8   5  21        2.31       -5.26      8.57 o 
  -7   5  21      357.98      387.07     41.39 o 
  -6   5  21      432.33      415.53     32.54 o 
  -5   5  21       55.37       52.99      8.19 o 
  -4   5  21       14.69        9.55      5.49 o 
  -3   5  21        0.01        3.70     10.07 o 
  -2   5  21      173.82      167.56     15.17 o 
  -1   5  21        2.00       -0.08      5.94 o 
   0   5  21       59.82       74.06     10.07 o 
   1   5  21       52.40       28.68     11.12 o 
   2   5  21      145.88      122.83     14.22 o 
   3   5  21        6.90        8.64      8.11 o 
   4   5  21       63.09       53.48      9.89 o 
   5   5  21        0.94       13.21      9.73 o 
   6   5  21        9.16       17.86     16.48 o 
   7   5  21       21.56       -7.29     21.86 o 
 -10   6  21        0.23        1.61     32.27 o 
  -9   6  21       18.69        3.63     14.27 o 
  -8   6  21      239.20      292.07     50.29 o 
  -7   6  21       60.80       58.36     15.78 o 
  -6   6  21       28.93       62.63     14.17 o 
  -5   6  21       46.84       57.38     13.71 o 
  -4   6  21        3.47        6.95      6.93 o 
  -3   6  21       31.78       35.18      9.73 o 
  -2   6  21       15.22       17.90      8.65 o 
  -1   6  21       89.82       93.16     16.17 o 
   0   6  21       13.47       23.32      9.07 o 
   1   6  21        6.40       -0.96      6.70 o 
   2   6  21        2.05        0.37      9.95 o 
   3   6  21        6.66        1.20     19.42 o 
   4   6  21       27.77       25.28     14.75 o 
  -6   7  21       46.96       33.31     29.15 o 
  -5   7  21        6.97      -14.68     16.71 o 
  -4   7  21        0.00       -4.40     18.74 o 
  -3   7  21       45.62       20.11     12.53 o 
  -2   7  21        0.54      -12.08     12.08 o 
  -1   7  21        6.87       26.54     14.77 o 
   0   7  21        2.38       -7.02     12.59 o 
 -16   0  22       60.30       69.76     29.20 o 
 -15   0  22       51.76       70.71     20.51 o 
 -14   0  22        5.61       -0.14      6.60 o 
 -13   0  22        8.97       29.55      9.48 o 
 -12   0  22       23.33       32.14      8.03 o 
 -11   0  22      122.51      124.26     17.70 o 
 -10   0  22      203.56      209.73     15.09 o 
  -9   0  22     1171.54     1210.88     39.56 o 
  -8   0  22      801.64      829.45     26.72 o 
  -7   0  22     3086.40     3342.62     99.93 o 
  -6   0  22       41.31       41.46      4.00 o 
  -5   0  22      158.91      158.14      5.96 o 
  -4   0  22       45.05       33.31      5.20 o 
  -3   0  22       42.76       42.68      6.25 o 
  -2   0  22       53.56       57.25      9.37 o 
  -1   0  22       16.39       14.57      5.20 o 
   0   0  22        8.91       16.66      6.25 o 
   1   0  22        2.23       -1.04      5.20 o 
   2   0  22        3.34        2.68      2.50 o 
   3   0  22        1.59       -2.89      3.25 o 
   4   0  22       17.09       11.37      3.81 o 
   5   0  22        0.09       -0.69      3.72 o 
   6   0  22      361.40      354.07     36.96 o 
   7   0  22      313.91      333.12     45.80 o 
   8   0  22       66.69       83.28     18.74 o 
   9   0  22       35.75       40.60     12.49 o 
  10   0  22      107.07      148.86     57.25 o 
 -16   1  22       37.91       35.99     14.32 o 
 -15   1  22       31.05       45.20     13.56 o 
 -14   1  22        0.08       -4.88      5.32 o 
 -13   1  22       14.41       16.23      6.00 o 
 -12   1  22        0.14       -1.26      4.25 o 
 -11   1  22       68.51       64.11      5.65 o 
 -10   1  22        1.23        0.11      2.52 o 
  -9   1  22       21.70       23.43      3.28 o 
  -8   1  22       22.51       24.88      3.23 o 
  -7   1  22      428.21      443.58     13.26 o 
  -6   1  22       34.87       34.38      2.62 o 
  -5   1  22     1178.52     1194.88     28.90 o 
  -4   1  22        6.73        3.12      3.44 o 
  -3   1  22       29.99       31.38      6.41 o 
  -2   1  22        0.01        2.38      1.93 o 
  -1   1  22       23.90       18.53      2.79 o 
   0   1  22      218.23      205.93      7.30 o 
   1   1  22       34.64       39.97      4.27 o 
   2   1  22        1.05        0.89      1.95 o 
   3   1  22       62.64       59.41      3.67 o 
   4   1  22       58.22       57.79      3.83 o 
   5   1  22      222.06      231.73      9.37 o 
   6   1  22      123.07      121.26     10.05 o 
   7   1  22      117.18      125.20     19.26 o 
   8   1  22       13.22       16.44     14.57 o 
   9   1  22        0.42        7.10      7.70 o 
  10   1  22       12.69        3.95     27.59 o 
 -15   2  22        0.28       -3.49      9.16 o 
 -14   2  22        0.79       -5.69      6.99 o 
 -13   2  22       16.66       24.18      9.76 o 
 -12   2  22        0.30        8.22      7.88 o 
 -11   2  22       97.01       77.42      6.86 o 
 -10   2  22       75.99       58.88      5.49 o 
  -9   2  22      707.26      722.42     27.85 o 
  -8   2  22      307.93      325.96     11.44 o 
  -7   2  22     2010.83     2158.61     49.51 o 
  -6   2  22       23.64       27.81      4.96 o 
  -5   2  22       62.71       59.77      4.73 o 
  -4   2  22       31.11       24.35      3.99 o 
  -3   2  22      132.02      129.21     10.52 o 
  -2   2  22        4.56        3.28      2.51 o 
  -1   2  22        1.73       -0.23      3.98 o 
   0   2  22        3.65        3.65      3.13 o 
   1   2  22        3.02        5.82      3.81 o 
   2   2  22        0.10        0.72      1.60 o 
   3   2  22       44.44       30.71      3.06 o 
   4   2  22        4.39        0.27      2.83 o 
   5   2  22        2.08        3.78      3.73 o 
   6   2  22      121.30      117.72     16.26 o 
   7   2  22       72.88       65.38     10.97 o 
   8   2  22        3.56        1.78      7.70 o 
   9   2  22        0.38        1.60     14.05 o 
  10   2  22       52.86      137.41     78.07 o 
 -15   3  22        3.63        3.98     10.65 o 
 -14   3  22       31.27       11.97      7.18 o 
 -13   3  22       40.46       36.87     14.82 o 
 -12   3  22      212.62      206.46     23.77 o 
 -11   3  22      109.91      104.12     18.65 o 
 -10   3  22       28.39       28.65      6.29 o 
  -9   3  22       11.58        3.64      4.53 o 
  -8   3  22        0.69       -3.08      3.08 o 
  -7   3  22        8.71        8.98      2.57 o 
  -6   3  22      212.91      227.96     10.93 o 
  -5   3  22      674.72      706.47     18.38 o 
  -4   3  22       48.02       41.68      3.31 o 
  -3   3  22        2.40        4.96      2.85 o 
  -2   3  22       54.06       47.42      6.76 o 
  -1   3  22       22.29       15.40      4.96 o 
   0   3  22      219.50      189.81      8.58 o 
   1   3  22       80.35       73.97      4.89 o 
   2   3  22        0.39        0.49      2.54 o 
   3   3  22       67.16       71.74      5.71 o 
   4   3  22       49.39       63.46      7.35 o 
   5   3  22      182.15      174.32     20.57 o 
   6   3  22      288.18      322.25     38.93 o 
   7   3  22      253.15      300.74     48.43 o 
   8   3  22       54.84       49.04     13.01 o 
   9   3  22        2.39       19.40     10.75 o 
 -14   4  22       14.30       18.23     14.00 o 
 -13   4  22       87.70       70.66     17.30 o 
 -12   4  22       32.93       41.06     13.06 o 
 -11   4  22       44.66       33.94     14.38 o 
 -10   4  22        0.19       -3.80      7.87 o 
  -9   4  22      156.46      167.05     21.93 o 
  -8   4  22        1.05       -1.79      5.66 o 
  -7   4  22      517.33      551.00     35.00 o 
  -6   4  22      188.15      188.82     13.85 o 
  -5   4  22        0.06        2.76      4.96 o 
  -4   4  22        0.37       -1.13      3.52 o 
  -3   4  22       70.26       70.44      6.10 o 
  -2   4  22        4.91       10.99      3.24 o 
  -1   4  22       23.57       29.62      4.08 o 
   0   4  22        6.48        7.29      4.06 o 
   1   4  22        1.35        0.49      3.76 o 
   2   4  22        4.82       14.11      6.73 o 
   3   4  22      168.21      164.79     14.32 o 
   4   4  22       33.27       16.13     10.92 o 
   5   4  22       65.43       62.77     17.70 o 
   6   4  22        1.90        1.67      6.90 o 
   7   4  22        1.87        6.45     19.78 o 
   8   4  22       26.39        3.12     11.45 o 
 -12   5  22      243.59      232.84     69.81 o 
 -11   5  22       50.59       58.92     15.60 o 
 -10   5  22       31.05       23.62      9.62 o 
  -9   5  22        3.58       -7.10      7.10 o 
  -8   5  22       44.65       55.52     11.73 o 
  -7   5  22       82.26       83.84     12.32 o 
  -6   5  22      129.04      119.10     17.04 o 
  -5   5  22       72.71       55.00     10.59 o 
  -4   5  22        7.82       -1.07     11.42 o 
  -3   5  22        4.72        9.95      6.42 o 
  -2   5  22       97.09      123.18     17.37 o 
  -1   5  22        9.52        4.96      5.64 o 
   0   5  22       37.99       16.92      6.24 o 
   1   5  22       23.47       21.49      8.71 o 
   2   5  22        6.54        6.13      6.69 o 
   3   5  22       42.78       44.80     10.14 o 
   4   5  22       85.58       98.01     24.46 o 
   5   5  22       82.18       61.57     23.84 o 
   6   5  22      127.03      104.00     39.77 o 
  -9   6  22       30.95       20.49     16.08 o 
  -8   6  22        7.66        7.26     10.09 o 
  -7   6  22       62.50       55.09     15.62 o 
  -6   6  22       18.08        7.71      9.90 o 
  -5   6  22        5.43       11.60      8.47 o 
  -4   6  22       22.40       14.45     13.82 o 
  -3   6  22       86.92       80.25     15.03 o 
  -2   6  22      109.33      116.04     20.04 o 
  -1   6  22        4.55       -4.60     19.24 o 
   0   6  22       25.94       20.97     11.35 o 
   1   6  22        9.64        7.89      9.65 o 
   2   6  22        6.82       -1.66      9.42 o 
   3   6  22       40.46       47.60     21.26 o 
   4   6  22        0.47       -5.14     16.66 o 
 -16   1  23        3.41       -1.30     11.98 o 
 -15   1  23        2.09        2.34      5.74 o 
 -14   1  23        0.94       -3.66      7.17 o 
 -13   1  23       64.89       54.10     11.87 o 
 -12   1  23        8.87        4.25      5.78 o 
 -11   1  23        7.00       -2.36      6.31 o 
 -10   1  23        3.57        3.78      4.66 o 
  -9   1  23        0.46        1.74      3.06 o 
  -8   1  23       63.07       69.94      4.37 o 
  -7   1  23       45.06       47.52      4.06 o 
  -6   1  23       35.02       23.69      5.21 o 
  -5   1  23        0.07       -3.88      3.88 o 
  -4   1  23      104.93      117.79      5.43 o 
  -3   1  23       21.80       17.28      1.97 o 
  -2   1  23       70.25       82.89     11.97 o 
  -1   1  23        3.39        4.40      5.20 o 
   0   1  23       56.64       58.72      6.52 o 
   1   1  23        9.73       13.02      7.49 o 
   2   1  23        2.31        6.66      3.46 o 
   3   1  23        7.49        1.95      2.62 o 
   4   1  23      112.63      121.24      6.16 o 
   5   1  23        3.78       -3.47      3.47 o 
   6   1  23      179.10      204.54     23.01 o 
   7   1  23       58.86       60.49     11.71 o 
   8   1  23        2.91       12.49     20.82 o 
   9   1  23       11.37        3.72     10.41 o 
 -15   2  23        6.60        4.07      8.52 o 
 -14   2  23       13.38       19.30      7.48 o 
 -13   2  23        0.02       -6.03      6.03 o 
 -12   2  23        5.41       -0.39      6.13 o 
 -11   2  23       28.69       36.33      6.28 o 
 -10   2  23       98.64       93.49      7.76 o 
  -9   2  23        1.11        5.41      4.66 o 
  -8   2  23      321.65      353.48     15.65 o 
  -7   2  23        0.73        4.32      2.45 o 
  -6   2  23      608.27      624.93     15.75 o 
  -5   2  23      290.57      317.81     12.59 o 
  -4   2  23      105.24      107.49      6.42 o 
  -3   2  23      192.12      178.22      8.40 o 
  -2   2  23        7.39        2.56      2.68 o 
  -1   2  23       10.87       21.82      5.14 o 
   0   2  23       35.90       43.50      5.00 o 
   1   2  23        0.21       -3.20      3.20 o 
   2   2  23       13.65       17.14      2.61 o 
   3   2  23      242.16      244.07      9.59 o 
   4   2  23       15.96       10.16      4.96 o 
   5   2  23      172.68      181.66     13.56 o 
   6   2  23       52.64       59.28     11.97 o 
   7   2  23      104.23      114.80     20.26 o 
   8   2  23        2.31        6.38      8.74 o 
   9   2  23       27.95       37.06     13.86 o 
 -14   3  23       15.40        5.39      7.56 o 
 -13   3  23      148.25      135.00     24.10 o 
 -12   3  23        9.00       -1.50      6.19 o 
 -11   3  23        1.13        7.73      7.69 o 
 -10   3  23       10.98        4.24      5.56 o 
  -9   3  23        1.87       -1.46      5.26 o 
  -8   3  23      163.19      161.50     11.82 o 
  -7   3  23       95.88       92.10      6.04 o 
  -6   3  23      122.50      133.78      7.23 o 
  -5   3  23        0.02        0.45      4.49 o 
  -4   3  23      180.49      186.62     11.56 o 
  -3   3  23       86.27       65.62      6.03 o 
  -2   3  23      119.57      128.86      8.78 o 
  -1   3  23        0.08        3.89      4.09 o 
   0   3  23       27.03       27.65      7.74 o 
   1   3  23       38.84       45.21      4.96 o 
   2   3  23        0.24       -2.72      2.92 o 
   3   3  23       19.32        4.40      3.77 o 
   4   3  23      311.79      305.43     28.01 o 
   5   3  23       27.47       14.66      8.21 o 
   6   3  23      310.98      379.47     60.24 o 
   7   3  23       94.64      132.91     26.50 o 
   8   3  23        8.88       16.00      9.92 o 
 -13   4  23       47.11       32.28     11.56 o 
 -12   4  23       51.31       47.97     14.27 o 
 -11   4  23       37.66       49.16     12.84 o 
 -10   4  23       49.96       50.42     14.83 o 
  -9   4  23        0.42       -6.66      6.66 o 
  -8   4  23      307.22      349.07     41.74 o 
  -7   4  23       18.11       14.47      5.40 o 
  -6   4  23      448.28      440.71     38.39 o 
  -5   4  23      157.16      173.54     15.44 o 
  -4   4  23       16.38       13.08      3.62 o 
  -3   4  23        5.79       -0.28      3.69 o 
  -2   4  23        0.38       -0.93      4.01 o 
  -1   4  23        2.94        3.78      7.06 o 
   0   4  23        7.27        7.80      4.51 o 
   1   4  23        4.84        7.16      6.46 o 
   2   4  23       20.65       12.69      5.05 o 
   3   4  23       37.03       42.11      9.16 o 
   4   4  23        8.83       10.55      7.92 o 
   5   4  23       94.57       93.97     21.18 o 
   6   4  23       68.66       85.65     22.60 o 
   7   4  23       33.26       18.74     22.90 o 
 -11   5  23       11.76        5.22     14.23 o 
 -10   5  23        1.52      -10.29     10.29 o 
  -9   5  23        2.94        0.43      7.29 o 
  -8   5  23       56.25       64.34     12.70 o 
  -7   5  23        2.48       -7.07      7.07 o 
  -6   5  23       78.16       58.84     11.94 o 
  -5   5  23        0.20        1.79      6.30 o 
  -4   5  23        8.49        5.82      6.04 o 
  -3   5  23        6.27       11.14      7.51 o 
  -2   5  23        1.23       -0.84      5.54 o 
  -1   5  23       38.35       36.37      9.20 o 
   0   5  23       22.64       13.78     13.44 o 
   1   5  23       13.90       17.81      9.93 o 
   2   5  23       13.03       -2.39     15.88 o 
   3   5  23        3.49       13.92     10.95 o 
   4   5  23       20.41        9.07      9.52 o 
   5   5  23       24.36       10.30     16.14 o 
  -9   6  23        1.55       23.76     18.10 o 
  -8   6  23       17.96       16.99     19.41 o 
  -7   6  23        5.91       11.07     11.86 o 
  -6   6  23       53.56       14.29     16.58 o 
  -5   6  23        4.06        5.22     19.88 o 
  -4   6  23        6.38       -9.72     10.36 o 
  -3   6  23       58.04       69.02     17.36 o 
  -2   6  23        1.29       -0.78     10.36 o 
  -1   6  23        6.91       -5.16     10.10 o 
   0   6  23        3.61       -2.45     11.00 o 
   1   6  23        2.35        2.52     12.04 o 
   2   6  23        9.63        4.68     12.09 o 
 -15   0  24       30.61       40.48     15.61 o 
 -14   0  24        7.17        8.85      6.42 o 
 -13   0  24       79.78       98.90     18.02 o 
 -12   0  24        2.70       -7.81      7.81 o 
 -11   0  24      120.12      114.07     15.08 o 
 -10   0  24        0.31       -5.00      5.00 o 
  -9   0  24      280.49      288.29     25.50 o 
  -8   0  24       88.49       78.92     19.26 o 
  -7   0  24       19.04       24.82      5.73 o 
  -6   0  24      518.10      567.47     37.48 o 
  -5   0  24      287.32      269.94     18.22 o 
  -4   0  24      497.93      518.41     27.07 o 
  -3   0  24       86.02       99.27      8.47 o 
  -2   0  24       22.37       22.90      8.33 o 
  -1   0  24       94.45       92.65     11.45 o 
   0   0  24       70.86       94.73     12.49 o 
   1   0  24       43.29       40.60      7.29 o 
   2   0  24      101.99       88.48      6.25 o 
   3   0  24        2.85        8.54      3.46 o 
   4   0  24        5.43       12.85      3.81 o 
   5   0  24      136.34      141.57     16.66 o 
   6   0  24      117.25      159.27     24.98 o 
   7   0  24        3.24       13.53     10.41 o 
   8   0  24       18.79       35.39     16.66 o 
   9   0  24      239.92      301.89    157.19 o 
 -15   1  24        1.07        2.07      6.50 o 
 -14   1  24        0.90        3.52      8.11 o 
 -13   1  24       14.95        7.21      5.48 o 
 -12   1  24      102.05      109.01     13.85 o 
 -11   1  24      308.58      310.21     25.69 o 
 -10   1  24        9.06       10.63      4.22 o 
  -9   1  24        0.69       -2.50      3.76 o 
  -8   1  24      943.75     1000.43     35.18 o 
  -7   1  24      269.34      271.51     12.17 o 
  -6   1  24       34.39       25.84      3.37 o 
  -5   1  24      405.97      410.05     13.35 o 
  -4   1  24     3623.25     4004.16     96.78 o 
  -3   1  24      762.75      822.55     29.72 o 
  -2   1  24       28.25       13.12      5.24 o 
  -1   1  24      164.88      127.92      9.79 o 
   0   1  24       29.21       27.30      4.61 o 
   1   1  24       48.91       48.62      4.41 o 
   2   1  24        6.85        7.63      5.20 o 
   3   1  24        2.13        0.43      2.38 o 
   4   1  24       14.30       11.07      5.49 o 
   5   1  24       50.12       52.37      8.66 o 
   6   1  24        5.43        2.88      6.22 o 
   7   1  24       36.98       28.68     21.34 o 
   8   1  24       26.63       37.42     12.83 o 
   9   1  24      215.88      239.75     73.43 o 
 -15   2  24       23.00       11.35      9.91 o 
 -14   2  24       19.13       17.05      7.99 o 
 -13   2  24        2.11        2.02      6.67 o 
 -12   2  24        0.09        5.26      6.79 o 
 -11   2  24       55.65       64.11      9.15 o 
 -10   2  24        6.96       16.55      5.76 o 
  -9   2  24      110.23      113.52     10.10 o 
  -8   2  24      181.87      195.03     11.48 o 
  -7   2  24        1.85        2.82      2.26 o 
  -6   2  24      501.40      539.93     28.59 o 
  -5   2  24      191.54      214.15     11.70 o 
  -4   2  24      340.38      351.34     13.53 o 
  -3   2  24        1.10       -3.62      4.78 o 
  -2   2  24       43.47       35.77      4.82 o 
  -1   2  24       38.73       25.50      3.52 o 
   0   2  24       35.63       31.72      4.24 o 
   1   2  24        0.91       -4.65      4.65 o 
   2   2  24       93.18       72.75      6.10 o 
   3   2  24       67.70       58.59      5.79 o 
   4   2  24        4.15       11.59      6.17 o 
   5   2  24       59.94       45.49      9.99 o 
   6   2  24       93.01       84.32     16.26 o 
   7   2  24        0.22        4.08     13.53 o 
   8   2  24        0.11       -7.29      9.37 o 
 -14   3  24       16.70       20.23     10.32 o 
 -13   3  24       53.44       43.53     12.22 o 
 -12   3  24       48.21       42.41     10.12 o 
 -11   3  24       60.10       57.00     12.53 o 
 -10   3  24        4.32        3.16      5.18 o 
  -9   3  24        7.18       17.97      6.30 o 
  -8   3  24       64.11       57.83      9.55 o 
  -7   3  24      226.91      228.25     15.73 o 
  -6   3  24        9.39       12.30      3.34 o 
  -5   3  24        1.02        4.89      3.36 o 
  -4   3  24      500.77      531.02     25.69 o 
  -3   3  24       43.18       41.68      5.65 o 
  -2   3  24        0.49       -3.36      3.46 o 
  -1   3  24       14.95        9.10      5.95 o 
   0   3  24       17.25       26.45     10.16 o 
   1   3  24        0.00       -5.11      5.11 o 
   2   3  24       50.15       54.03      8.56 o 
   3   3  24       17.90       10.15      8.28 o 
   4   3  24        8.94       12.17      9.40 o 
   5   3  24       76.79       87.36     16.88 o 
   6   3  24       32.84       24.86     10.93 o 
   7   3  24       89.15       71.79     20.96 o 
 -13   4  24       40.37       20.82     13.99 o 
 -12   4  24        7.75       -4.90      8.55 o 
 -11   4  24        0.38       -0.80      7.17 o 
 -10   4  24       19.32        8.79     18.54 o 
  -9   4  24        2.87       15.43      8.30 o 
  -8   4  24      271.58      285.13     31.42 o 
  -7   4  24       17.21       19.23      6.05 o 
  -6   4  24      305.27      318.72     25.58 o 
  -5   4  24       57.43       67.49      8.45 o 
  -4   4  24       53.57       56.47      7.24 o 
  -3   4  24       34.76       23.51      5.59 o 
  -2   4  24       84.38       71.60     10.09 o 
  -1   4  24        0.04       -4.43      8.52 o 
   0   4  24        4.25       10.72      7.63 o 
   1   4  24       12.23        9.66      8.20 o 
   2   4  24       14.25       16.79      8.15 o 
   3   4  24      120.35      116.94     20.46 o 
   4   4  24        1.01       -9.40      9.40 o 
   5   4  24        1.09       -5.66      8.00 o 
   6   4  24       52.99       99.75     32.92 o 
 -11   5  24       10.18       13.53     26.02 o 
 -10   5  24        0.21      -22.38     22.38 o 
  -9   5  24        7.41        0.49     16.57 o 
  -8   5  24       16.17        6.69      9.28 o 
  -7   5  24      123.78      150.00     31.94 o 
  -6   5  24        6.18        1.88     12.42 o 
  -5   5  24       47.42       62.57     16.33 o 
  -4   5  24        2.46       -2.75     14.56 o 
  -3   5  24       31.31       38.71     10.87 o 
  -2   5  24        0.28        9.50      8.65 o 
  -1   5  24       61.07       64.90     15.03 o 
   0   5  24       19.73       16.15      9.73 o 
   1   5  24        0.79        0.61      9.22 o 
   2   5  24       95.03       80.02     19.47 o 
   3   5  24        3.06        9.19     11.59 o 
   4   5  24       40.07       50.30     23.16 o 
  -8   6  24      115.72      123.88     70.79 o 
  -7   6  24        0.13       26.64     20.97 o 
  -6   6  24       51.31       53.88     21.73 o 
  -5   6  24       15.74       42.59     15.05 o 
  -4   6  24        8.50        5.60     11.04 o 
  -3   6  24       19.47       29.42     12.78 o 
  -2   6  24       66.87       75.37     18.30 o 
  -1   6  24       18.57       24.38     12.00 o 
   0   6  24        4.29        3.96      9.40 o 
   1   6  24        0.08       13.67     11.31 o 
 -15   1  25        0.53        4.67      7.12 o 
 -14   1  25        0.27        1.21      5.66 o 
 -13   1  25        1.01       -3.57      9.62 o 
 -12   1  25        2.71        9.06      5.20 o 
 -11   1  25        1.17       -3.26      4.57 o 
 -10   1  25        1.97        6.31      4.07 o 
  -9   1  25       13.74       13.26      4.51 o 
  -8   1  25       23.04       21.17      4.21 o 
  -7   1  25       16.61       18.22      2.00 o 
  -6   1  25       28.10       29.15      4.42 o 
  -5   1  25      188.68      194.80      9.50 o 
  -4   1  25       83.90       92.70      8.09 o 
  -3   1  25        0.00       -2.81      4.90 o 
  -2   1  25       19.56       28.22      7.09 o 
  -1   1  25       89.49       95.09      8.86 o 
   0   1  25        2.78        2.22      1.02 o 
   1   1  25        3.92        3.33      6.77 o 
   2   1  25        5.47        8.61      4.00 o 
   3   1  25        0.09        2.29      6.77 o 
   4   1  25        2.53        9.92      5.48 o 
   5   1  25       39.69       41.72      9.18 o 
   6   1  25       14.71        6.34      7.35 o 
   7   1  25       10.20       17.08      9.61 o 
   8   1  25       16.68        7.86      9.77 o 
 -14   2  25        5.08       11.19     10.12 o 
 -13   2  25        1.91       -3.73      5.34 o 
 -12   2  25        5.95       -2.79      5.73 o 
 -11   2  25        1.95       17.06      5.79 o 
 -10   2  25       11.63        2.48      7.70 o 
  -9   2  25       79.85       83.86      9.78 o 
  -8   2  25        4.40        2.45      6.01 o 
  -7   2  25       67.23       62.09      6.80 o 
  -6   2  25       41.63       37.88      5.34 o 
  -5   2  25       23.28       19.63      6.10 o 
  -4   2  25      129.95      121.93      9.16 o 
  -3   2  25       38.82       25.09      5.37 o 
  -2   2  25       87.24       60.95      6.27 o 
  -1   2  25       43.14       29.07      4.22 o 
   0   2  25       83.17       90.95      9.42 o 
   1   2  25        1.13        9.21      4.74 o 
   2   2  25       60.64       54.04      6.53 o 
   3   2  25        3.33       -1.76     10.93 o 
   4   2  25        1.88       14.64      5.97 o 
   5   2  25       25.73       31.19      8.74 o 
   6   2  25        6.61       -6.08     11.17 o 
   7   2  25       48.55       47.89     20.82 o 
   8   2  25       87.70       88.45     36.30 o 
 -13   3  25        0.29       -9.58     10.39 o 
 -12   3  25        0.58       -0.32      7.04 o 
 -11   3  25        2.65        8.40      7.12 o 
 -10   3  25        9.13        9.37      6.01 o 
  -9   3  25       20.17       26.72      7.62 o 
  -8   3  25        5.32        2.17      5.44 o 
  -7   3  25       73.10       72.06      8.69 o 
  -6   3  25       56.89       88.60     14.09 o 
  -5   3  25      256.12      286.00     25.91 o 
  -4   3  25       97.31       93.71     15.95 o 
  -3   3  25        0.00        3.92      9.87 o 
  -2   3  25       68.15       61.33     13.51 o 
  -1   3  25      122.25      125.32     11.25 o 
   0   3  25       30.99       31.93      6.30 o 
   1   3  25        4.24       -0.22      5.18 o 
   2   3  25        6.97        9.28      5.87 o 
   3   3  25        2.92       -3.12      5.48 o 
   4   3  25        1.69       -0.52      7.97 o 
   5   3  25      107.45      129.30     22.97 o 
   6   3  25       15.53        9.37     14.05 o 
   7   3  25       63.24       69.10     29.75 o 
 -12   4  25       23.27       29.93     14.44 o 
 -11   4  25        0.50       -1.64      9.10 o 
 -10   4  25        4.58        9.64     20.30 o 
  -9   4  25       73.89       27.81     12.49 o 
  -8   4  25        2.49        1.69      9.42 o 
  -7   4  25      117.35      121.36     21.09 o 
  -6   4  25      166.35      167.25     26.11 o 
  -5   4  25       25.68       26.67     11.22 o 
  -4   4  25       58.81       41.40     10.32 o 
  -3   4  25        1.15        2.72      7.16 o 
  -2   4  25      227.54      198.87     25.94 o 
  -1   4  25       71.72       76.79     13.72 o 
   0   4  25       26.28       23.83      7.74 o 
   1   4  25        8.64        5.24      8.60 o 
   2   4  25       83.17       73.25     14.75 o 
   3   4  25        5.04       12.93      8.66 o 
   4   4  25        6.33       18.39     14.88 o 
   5   4  25        0.00       -2.23      9.25 o 
 -10   5  25        8.99      -24.98     26.02 o 
  -9   5  25        4.08        4.33     12.80 o 
  -8   5  25       87.45       88.36     24.35 o 
  -7   5  25       33.40       22.89     13.37 o 
  -6   5  25        0.48       -1.80     10.73 o 
  -5   5  25       10.73        4.94     11.84 o 
  -4   5  25       16.30       22.17     17.10 o 
  -3   5  25        3.14       -2.52      8.15 o 
  -2   5  25       25.80       24.71      9.95 o 
  -1   5  25        0.02        8.11     17.62 o 
   0   5  25       33.13       34.41     12.68 o 
   1   5  25        1.46        0.35      7.81 o 
   2   5  25        0.16        0.81     11.21 o 
   3   5  25        3.07       -6.75     11.25 o 
  -6   6  25      132.59      124.92     48.53 o 
  -5   6  25        2.50        2.98     16.45 o 
  -4   6  25        3.80       10.35     12.81 o 
  -3   6  25        0.00        0.64     17.33 o 
  -2   6  25       72.61       61.62     22.35 o 
  -1   6  25       24.05       24.46     14.89 o 
   0   6  25        0.00       15.33     11.81 o 
 -14   0  26       41.76       47.35     12.87 o 
 -13   0  26        3.85       -0.98      5.75 o 
 -12   0  26        0.00        0.59     15.09 o 
 -11   0  26        2.44        0.27      6.96 o 
 -10   0  26       90.31       78.93     16.14 o 
  -9   0  26        1.08       -0.52      6.25 o 
  -8   0  26        0.00       -0.37      5.48 o 
  -7   0  26      155.18      148.86     15.51 o 
  -6   0  26       81.05       83.89      9.10 o 
  -5   0  26     1731.30     1885.05    103.47 o 
  -4   0  26       45.17       49.21      8.38 o 
  -3   0  26      102.26      161.35     15.61 o 
  -2   0  26       96.30       60.38     11.45 o 
  -1   0  26       31.50       19.78      6.25 o 
   0   0  26       18.13       51.01      9.37 o 
   1   0  26      179.38      157.19     18.74 o 
   2   0  26      297.38      320.62     32.27 o 
   3   0  26      122.50      127.00     15.61 o 
   4   0  26      106.69      133.25     26.02 o 
   5   0  26       40.52       52.05     16.66 o 
   6   0  26       17.91       18.74     14.57 o 
   7   0  26       30.98       35.39     16.66 o 
   8   0  26        5.02       -3.12      9.37 o 
 -14   1  26       28.60       25.55      8.70 o 
 -13   1  26        1.57       -5.87      5.87 o 
 -12   1  26       44.74       22.11      9.32 o 
 -11   1  26      180.16      211.76     25.81 o 
 -10   1  26        7.49        7.59      5.71 o 
  -9   1  26       79.10       90.80      8.70 o 
  -8   1  26      107.37       89.10      8.11 o 
  -7   1  26       20.10       24.10      4.23 o 
  -6   1  26      738.96      836.48     38.45 o 
  -5   1  26      486.10      513.67     27.86 o 
  -4   1  26      173.18      197.00     12.38 o 
  -3   1  26        6.45       -4.78      6.73 o 
  -2   1  26       17.32       13.06      7.01 o 
  -1   1  26       45.31       42.81      5.94 o 
   0   1  26       96.14       91.01     15.60 o 
   1   1  26       17.85       30.47      9.89 o 
   2   1  26       25.20       15.94      4.74 o 
   3   1  26       76.34       71.95     10.50 o 
   4   1  26        1.72       -7.18      7.25 o 
   5   1  26        8.34       13.43      7.70 o 
   6   1  26       10.34        0.18      7.88 o 
   7   1  26        9.32       21.77     11.51 o 
 -14   2  26        2.86        2.65      8.00 o 
 -13   2  26        2.89       -4.68     14.05 o 
 -12   2  26        0.21       -5.67      9.75 o 
 -11   2  26        1.11       -7.25      7.25 o 
 -10   2  26        3.77        9.00      5.14 o 
  -9   2  26        7.71       17.89      5.29 o 
  -8   2  26       19.19       10.71      5.79 o 
  -7   2  26       25.89       22.16      5.13 o 
  -6   2  26       51.82       45.35      6.54 o 
  -5   2  26      795.20      901.30     42.00 o 
  -4   2  26        8.09        1.26      6.68 o 
  -3   2  26        0.90        1.42      4.26 o 
  -2   2  26      161.17      142.82      9.57 o 
  -1   2  26       22.86       27.02      4.90 o 
   0   2  26       74.72       70.51      7.92 o 
   1   2  26      164.34      152.95     12.74 o 
   2   2  26      124.15      122.97     15.08 o 
   3   2  26       13.07        3.12     22.90 o 
   4   2  26        3.41       -9.89      9.89 o 
   5   2  26       40.12       67.05     19.78 o 
   6   2  26        3.18       12.69      9.48 o 
   7   2  26        4.92        0.03     11.97 o 
 -13   3  26       32.23       46.84     23.94 o 
 -12   3  26        5.77       11.91      9.75 o 
 -11   3  26        6.74        4.46      7.50 o 
 -10   3  26       14.74       20.30      8.83 o 
  -9   3  26      158.97      159.92     21.71 o 
  -8   3  26       32.20       51.77     11.19 o 
  -7   3  26      120.03      112.09     18.32 o 
  -6   3  26       10.05        4.68      8.37 o 
  -5   3  26        9.13       13.67      7.39 o 
  -4   3  26        5.42        5.15      6.39 o 
  -3   3  26       64.78       76.49     10.72 o 
  -2   3  26       23.86       20.06      7.12 o 
  -1   3  26       56.07       69.43      9.80 o 
   0   3  26        2.67        2.81      4.50 o 
   1   3  26        1.12        0.99      5.17 o 
   2   3  26        5.78        3.29      4.76 o 
   3   3  26       75.33       74.95     15.00 o 
   4   3  26       67.81       86.43     20.97 o 
   5   3  26      146.12      204.03     57.25 o 
   6   3  26       24.99        9.37     12.49 o 
 -12   4  26        7.48       20.82     21.86 o 
 -11   4  26        0.00       -1.65     10.03 o 
 -10   4  26       58.87       53.78     18.23 o 
  -9   4  26       28.61        8.78      8.27 o 
  -8   4  26      170.90      195.04     32.80 o 
  -7   4  26       75.73       79.53     18.52 o 
  -6   4  26       19.66       21.16      9.73 o 
  -5   4  26       38.49       26.76      9.49 o 
  -4   4  26        3.34       -4.44      8.52 o 
  -3   4  26       41.79       28.31      9.80 o 
  -2   4  26      162.29      192.88     26.06 o 
  -1   4  26        3.94       -3.51      6.84 o 
   0   4  26      122.38      124.87     22.72 o 
   1   4  26       39.25       21.81     10.54 o 
   2   4  26        0.01       -0.45     11.18 o 
   3   4  26       16.97       16.60     11.65 o 
   4   4  26       41.87       30.69     19.54 o 
   5   4  26       14.61       59.34     36.43 o 
  -9   5  26      106.93       64.26     22.64 o 
  -8   5  26      101.64      110.04     43.98 o 
  -7   5  26      118.89      135.08     32.84 o 
  -6   5  26       55.36       70.57     19.21 o 
  -5   5  26       11.84       39.64     17.44 o 
  -4   5  26        1.49       -2.98      9.32 o 
  -3   5  26       35.97       36.76     13.14 o 
  -2   5  26        7.20        5.54      8.15 o 
  -1   5  26       14.61       11.12      9.03 o 
   0   5  26        0.04       15.61     11.53 o 
   1   5  26        9.43       14.23     10.61 o 
   2   5  26        7.85       -2.08     15.61 o 
 -14   1  27        0.08        1.47     11.94 o 
 -13   1  27       24.36       21.33      8.46 o 
 -12   1  27        2.96        3.89      7.55 o 
 -11   1  27        7.92        5.62      7.18 o 
 -10   1  27        4.68        6.20      5.29 o 
  -9   1  27        3.99        5.35      5.17 o 
  -8   1  27       11.27        8.50      4.93 o 
  -7   1  27       13.48       11.45      6.73 o 
  -6   1  27       20.80       16.14      5.89 o 
  -5   1  27       22.03       31.11      6.22 o 
  -4   1  27        3.64        6.04      6.33 o 
  -3   1  27       17.62       11.97      5.89 o 
  -2   1  27        6.11        7.91      7.02 o 
  -1   1  27       14.28        8.74      7.51 o 
   0   1  27        1.08       -4.31      5.00 o 
   1   1  27       14.31       17.62      4.74 o 
   2   1  27        0.08        2.97      5.00 o 
   3   1  27        2.11       11.51      6.96 o 
   4   1  27       17.40       22.49      8.66 o 
   5   1  27        2.80        4.52      8.54 o 
   6   1  27        0.72       -3.98     10.97 o 
   7   1  27        0.13       -2.96      8.28 o 
 -13   2  27        7.51       19.40     14.03 o 
 -12   2  27        3.57       27.88     13.01 o 
 -11   2  27        4.38       23.94      9.99 o 
 -10   2  27        2.52       -2.02      6.22 o 
  -9   2  27       21.04       31.82      8.74 o 
  -8   2  27       22.66       23.72      6.56 o 
  -7   2  27       14.13       27.21     10.34 o 
  -6   2  27        0.83        6.05      4.76 o 
  -5   2  27       16.69       21.99      6.36 o 
  -4   2  27       24.00       29.08      6.42 o 
  -3   2  27       32.75       23.53      8.19 o 
  -2   2  27        3.09       -0.21      5.20 o 
  -1   2  27        2.56       -3.42      5.14 o 
   0   2  27       11.91        7.91     10.93 o 
   1   2  27       26.84       26.71      7.78 o 
   2   2  27        6.92       -2.61      6.67 o 
   3   2  27       66.80       73.99     29.67 o 
   4   2  27       45.05       33.55     11.39 o 
   5   2  27       10.72        7.82     10.56 o 
   6   2  27       63.49       40.95     29.67 o 
 -12   3  27        0.18       14.78     10.03 o 
 -11   3  27        7.23       -9.45     19.26 o 
 -10   3  27       19.84       17.13     13.01 o 
  -9   3  27       46.81       56.17     12.87 o 
  -8   3  27       11.83       -5.45      6.28 o 
  -7   3  27       14.91        7.94      7.12 o 
  -6   3  27       10.31       23.75      7.76 o 
  -5   3  27        9.75        5.13      6.13 o 
  -4   3  27       20.04       25.98      9.09 o 
  -3   3  27       81.62      113.00     18.86 o 
  -2   3  27       22.80       33.77     11.50 o 
  -1   3  27       21.67       26.09     10.97 o 
   0   3  27        0.00       -1.60     10.93 o 
   1   3  27       12.59       13.82      7.70 o 
   2   3  27        0.16        1.28      9.48 o 
   3   3  27        7.44       -3.12      8.44 o 
   4   3  27       23.93       51.01     18.74 o 
   5   3  27       36.50       31.23     19.78 o 
 -11   4  27        0.40        4.81     14.57 o 
 -10   4  27        0.11        1.70     10.93 o 
  -9   4  27        7.49       11.37     10.45 o 
  -8   4  27        1.09        2.72      9.99 o 
  -7   4  27       19.62       22.69     10.54 o 
  -6   4  27       29.55       23.03     11.19 o 
  -5   4  27       41.81       56.51     13.47 o 
  -4   4  27        1.87       19.89      9.84 o 
  -3   4  27       13.38       24.23     11.46 o 
  -2   4  27       21.85       22.40     12.49 o 
  -1   4  27        9.38        9.84     10.65 o 
   0   4  27       32.56       49.20     14.34 o 
   1   4  27       18.63        8.30     11.73 o 
   2   4  27       16.66       16.36     22.90 o 
   3   4  27        0.12       22.90     23.94 o 
   4   4  27        6.09       27.07     24.98 o 
  -8   5  27        3.61       -7.63     18.10 o 
  -7   5  27        7.23        5.07     16.74 o 
  -6   5  27       17.92       36.04     15.49 o 
  -5   5  27       13.29       29.90     13.07 o 
  -4   5  27       14.55        9.75      8.54 o 
  -3   5  27       40.48       36.75     11.89 o 
  -2   5  27        3.62        3.54     13.53 o 
  -1   5  27        2.53       32.31     16.71 o 
   0   5  27        1.36        5.58     15.99 o 
   1   5  27        2.69        0.00     15.61 o 
 -13   0  28        6.95        1.52      8.74 o 
 -12   0  28       23.96       17.96     10.71 o 
 -11   0  28      130.24      153.02     31.34 o 
 -10   0  28        9.94        0.56      9.37 o 
  -9   0  28        4.87       16.58      9.48 o 
  -8   0  28        0.03       -0.64      8.83 o 
  -7   0  28       67.75       66.80     10.56 o 
  -6   0  28      663.68      751.22     62.64 o 
  -5   0  28        3.66        2.56      7.70 o 
  -4   0  28     1261.46     1352.24    125.96 o 
  -3   0  28      926.94      917.11     87.44 o 
  -2   0  28       21.24       17.70      7.29 o 
  -1   0  28       55.63       26.02      9.37 o 
   0   0  28       15.89       75.99     12.49 o 
   1   0  28        7.60       -1.04      6.25 o 
   2   0  28       14.70       13.53      8.33 o 
   3   0  28      130.58      169.68     40.60 o 
   4   0  28       35.19       24.98     11.45 o 
   5   0  28       58.74       57.25     19.78 o 
   6   0  28        5.25        0.00     12.49 o 
 -13   1  28      230.40      239.88     87.97 o 
 -12   1  28       49.13       29.87     11.86 o 
 -11   1  28       28.24       36.04     11.42 o 
 -10   1  28       80.01       90.97     17.35 o 
  -9   1  28        0.60        8.05      8.28 o 
  -8   1  28        0.62       -3.80      6.34 o 
  -7   1  28       54.36       54.45      8.04 o 
  -6   1  28       37.69       45.15      7.36 o 
  -5   1  28        5.72        6.86      4.95 o 
  -4   1  28       33.32       45.64      6.85 o 
  -3   1  28        3.93        0.24      6.22 o 
  -2   1  28        9.90       15.02      5.29 o 
  -1   1  28       35.68       37.09      6.42 o 
   0   1  28       52.59       52.99      8.10 o 
   1   1  28        1.48        1.60      4.74 o 
   2   1  28       25.34       31.95      7.29 o 
   3   1  28      216.95      256.92     41.65 o 
   4   1  28      183.54      225.83     44.15 o 
   5   1  28       26.81       22.47     10.97 o 
   6   1  28       97.04      160.31     61.42 o 
 -13   2  28        2.05        6.82      9.75 o 
 -12   2  28        8.69       16.58      9.61 o 
 -11   2  28       37.35       11.13     15.61 o 
 -10   2  28        6.93       -1.89      8.00 o 
  -9   2  28        0.78        1.69      9.77 o 
  -8   2  28        0.00       -7.29     19.78 o 
  -7   2  28       24.89       19.51     23.94 o 
  -6   2  28      232.97      237.61     26.62 o 
  -5   2  28        5.74       10.56      8.06 o 
  -4   2  28      379.02      392.78     31.08 o 
  -3   2  28      261.44      258.76     23.96 o 
  -2   2  28       20.13       13.97      6.74 o 
  -1   2  28       21.08       29.92      9.89 o 
   0   2  28        0.23       -3.23      6.74 o 
   1   2  28        4.13       -5.29      5.29 o 
   2   2  28        2.26       -9.37      9.37 o 
   3   2  28        2.80       14.70     14.05 o 
   4   2  28       25.62       16.66     10.31 o 
   5   2  28       55.72       51.74     20.97 o 
 -12   3  28        2.98       12.32     13.48 o 
 -11   3  28       36.47       40.82     16.88 o 
 -10   3  28        0.70       -4.73      8.00 o 
  -9   3  28        8.16        8.83     12.49 o 
  -8   3  28       27.09       38.08     13.47 o 
  -7   3  28        5.80       13.57      9.44 o 
  -6   3  28       32.74       20.15     11.25 o 
  -5   3  28       34.19       39.25      9.77 o 
  -4   3  28        3.82        7.29      8.47 o 
  -3   3  28       69.49       77.67     18.22 o 
  -2   3  28       81.64       85.29     13.86 o 
  -1   3  28       33.86       36.58     10.41 o 
   0   3  28       38.80       47.42     20.30 o 
   1   3  28       14.47        0.62      6.93 o 
   2   3  28        0.02       11.94     26.02 o 
   3   3  28       48.78       29.80     12.74 o 
   4   3  28        0.13       16.66     15.61 o 
  -9   4  28        2.21       -9.06      9.91 o 
  -8   4  28        3.19        4.81     16.73 o 
  -7   4  28        2.86       13.75     15.21 o 
  -6   4  28        2.46        0.80     13.24 o 
  -5   4  28        8.36       10.93     16.19 o 
  -4   4  28        1.54       13.99     11.51 o 
  -3   4  28        5.53       -0.96      9.37 o 
  -2   4  28        6.83       -0.48      9.48 o 
  -1   4  28        0.10       27.48     14.67 o 
   0   4  28       25.68       36.73     14.99 o 
   1   4  28        2.80       12.38     14.57 o 
   2   4  28        0.29      -18.68     18.68 o 
  -7   5  28       53.03       48.93     36.43 o 
  -6   5  28       24.81       36.43     30.19 o 
  -5   5  28       24.05        9.37     19.78 o 
  -4   5  28       19.46       39.56     21.86 o 
  -3   5  28      118.32      126.48     40.48 o 
  -2   5  28       91.41       87.44     37.17 o 
  -1   5  28       47.79       49.40     23.47 o 
 -13   1  29        0.19       -7.96     11.94 o 
 -12   1  29        1.60       -5.76      7.55 o 
 -11   1  29        2.27       -3.12      7.12 o 
 -10   1  29       12.84       10.12      7.30 o 
  -9   1  29        0.70       -4.68     14.05 o 
  -8   1  29       28.79       29.05      7.92 o 
  -7   1  29        4.16        1.70      5.85 o 
  -6   1  29        2.19        1.02      5.52 o 
  -5   1  29       46.26       44.07      8.33 o 
  -4   1  29       38.21       57.23      8.92 o 
  -3   1  29        9.46        4.11      6.61 o 
  -2   1  29        1.35       -1.27      5.46 o 
  -1   1  29        2.41        0.35      5.48 o 
   0   1  29       10.96        9.85      8.33 o 
   1   1  29        8.28       11.94      6.96 o 
   2   1  29        0.31        5.30      8.33 o 
   3   1  29        0.01       -3.87      7.70 o 
   4   1  29        0.03       -7.76      8.00 o 
   5   1  29        0.11       13.45     10.48 o 
 -12   2  29        2.81       21.97     16.54 o 
 -11   2  29        0.02       -5.20     10.41 o 
 -10   2  29        8.29       17.84     13.25 o 
  -9   2  29       14.52        3.77     11.45 o 
  -8   2  29        4.30        2.08     10.39 o 
  -7   2  29       16.36       22.48     20.30 o 
  -6   2  29       33.22       18.74     10.41 o 
  -5   2  29        6.34       16.66     16.66 o 
  -4   2  29       36.96       42.44     10.21 o 
  -3   2  29       27.87       14.51      6.26 o 
  -2   2  29        7.85       -5.86      5.86 o 
  -1   2  29        0.00        7.10      6.33 o 
   0   2  29        0.10        1.21      6.69 o 
   1   2  29        0.15       -5.32     10.82 o 
   2   2  29        0.02       -0.59      9.99 o 
   3   2  29       43.39       37.35     12.45 o 
   4   2  29        5.33        7.74      9.48 o 
 -11   3  29        1.36       -6.71     16.26 o 
 -10   3  29       33.96       36.13     16.14 o 
  -9   3  29        0.04        5.99     11.35 o 
  -8   3  29       37.90       45.65     14.23 o 
  -7   3  29       11.09       32.99     13.24 o 
  -6   3  29        0.91       -2.19      9.91 o 
  -5   3  29       66.57       62.73     14.76 o 
  -4   3  29       58.61       76.41     18.47 o 
  -3   3  29       26.17       33.31     11.17 o 
  -2   3  29       30.77       14.24     17.70 o 
  -1   3  29        1.80        1.95      7.35 o 
   0   3  29       13.96       19.78      8.66 o 
   1   3  29       17.48       48.30     17.32 o 
   2   3  29        0.16       -5.90      9.92 o 
   3   3  29        1.89       -1.04     17.70 o 
  -9   4  29        3.40        0.00     20.82 o 
  -8   4  29       42.90       66.62     41.64 o 
  -7   4  29       69.16       61.90     28.16 o 
  -6   4  29       51.93       46.51     28.63 o 
  -5   4  29        0.10      -10.97     10.97 o 
  -4   4  29        1.48       -1.04      9.99 o 
  -3   4  29        2.06        1.07     27.59 o 
  -2   4  29       11.83       21.75     13.48 o 
  -1   4  29        3.08       -3.64      9.57 o 
   0   4  29        4.97        7.88      9.99 o 
   1   4  29       15.82       37.31     20.89 o 
 -12   0  30       31.27       33.42     21.86 o 
 -11   0  30       20.13        1.07     10.56 o 
 -10   0  30       13.63       -7.29     13.01 o 
  -9   0  30        1.44        1.92      9.00 o 
  -8   0  30       38.89       64.05     14.58 o 
  -7   0  30        1.11       -1.14      8.33 o 
  -6   0  30      113.01       91.61     16.66 o 
  -5   0  30      651.10      826.54    110.34 o 
  -4   0  30      380.28      493.43     67.66 o 
  -3   0  30       54.54       49.97     12.49 o 
  -2   0  30       10.04        3.12      7.29 o 
  -1   0  30       41.14       63.50     13.53 o 
   0   0  30      112.87      227.98     43.72 o 
   1   0  30        0.05      -11.45     13.53 o 
   2   0  30        0.69       -2.08     10.41 o 
   3   0  30       25.59       36.43     16.66 o 
   4   0  30        0.06       -2.08     11.45 o 
 -12   1  30        3.37       14.79     13.75 o 
 -11   1  30        2.24        7.90      8.97 o 
 -10   1  30        1.60       -1.27      9.75 o 
  -9   1  30        0.93        5.90      6.49 o 
  -8   1  30       18.07       21.85      6.80 o 
  -7   1  30      178.75      187.41     25.82 o 
  -6   1  30        0.89        4.68      6.50 o 
  -5   1  30      506.87      609.38     58.41 o 
  -4   1  30        2.37        2.56      8.23 o 
  -3   1  30        0.52        5.31      4.92 o 
  -2   1  30        1.09       -6.62      6.62 o 
  -1   1  30       91.68      108.30     16.19 o 
   0   1  30        6.35       14.33      6.22 o 
   1   1  30      151.34      130.98     21.01 o 
   2   1  30       52.35       48.33     12.87 o 
   3   1  30       29.92       44.85     15.09 o 
   4   1  30       45.16       45.10     26.02 o 
 -11   2  30        6.80       11.18      9.92 o 
 -10   2  30       18.10       20.40     15.09 o 
  -9   2  30       15.86       33.31     16.66 o 
  -8   2  30       91.62      114.01     25.26 o 
  -7   2  30        0.67       -9.48      9.48 o 
  -6   2  30       60.60       23.94     11.45 o 
  -5   2  30      248.30      272.39     44.58 o 
  -4   2  30       94.47      123.09     22.52 o 
  -3   2  30       11.51       19.43     10.24 o 
  -2   2  30        5.36        5.93      8.25 o 
  -1   2  30        2.14        4.36      7.09 o 
   0   2  30       32.88       22.11     10.21 o 
   1   2  30        0.23       -1.04     10.41 o 
   2   2  30        1.94        2.08     12.49 o 
   3   2  30       22.63       55.17     26.02 o 
 -10   3  30        8.03       11.45     16.66 o 
  -9   3  30       10.65       25.05     40.60 o 
  -8   3  30      151.07      177.43     40.04 o 
  -7   3  30       43.34       25.53     27.59 o 
  -6   3  30       78.68       91.49     20.79 o 
  -5   3  30        0.19       -8.57      9.23 o 
  -4   3  30       54.35       54.42     15.27 o 
  -3   3  30        2.05       13.34      9.44 o 
  -2   3  30       29.03       20.61     19.78 o 
  -1   3  30        3.09       -6.57      8.54 o 
   0   3  30        7.48       22.87     11.08 o 
   1   3  30       10.26       -5.67     16.66 o 
   2   3  30        0.49       -0.58      9.00 o 
  -7   4  30        0.73       26.02     20.82 o 
  -6   4  30        1.59       15.61     20.82 o 
  -5   4  30        2.64       -3.12     13.53 o 
  -4   4  30        3.72       34.35     23.94 o 
  -3   4  30        0.73       -7.38     13.21 o 
  -2   4  30       18.54       23.67     16.55 o 
  -1   4  30       19.39       11.71     13.39 o 
 -11   1  31        4.43       -9.75     15.08 o 
 -10   1  31        3.16       -6.16      8.25 o 
  -9   1  31       18.97       26.81      8.92 o 
  -8   1  31       64.37       82.03     16.23 o 
  -7   1  31       18.91       13.11      6.76 o 
  -6   1  31       78.84       82.21     13.82 o 
  -5   1  31       54.32       51.32      9.50 o 
  -4   1  31        0.24       -6.04      6.04 o 
  -3   1  31        4.85       -1.96      5.72 o 
  -2   1  31        2.30        3.18      9.89 o 
  -1   1  31        8.17       19.22     18.22 o 
   0   1  31        0.60        2.45      6.22 o 
   1   1  31        4.18        3.12      8.00 o 
   2   1  31        0.29       -0.79      7.70 o 
   3   1  31        0.41       -7.69      9.23 o 
 -10   2  31        5.76       18.84     15.25 o 
  -9   2  31        0.15       10.41     13.53 o 
  -8   2  31       24.77       -4.10     14.05 o 
  -7   2  31       50.73       29.49     13.01 o 
  -6   2  31       20.81       26.50     10.85 o 
  -5   2  31       19.69       20.69     13.01 o 
  -4   2  31       22.22       24.98     18.74 o 
  -3   2  31      123.80      126.37     26.91 o 
  -2   2  31       13.26       22.72      9.61 o 
  -1   2  31        5.22        8.91      8.97 o 
   0   2  31        7.03       14.12     10.75 o 
   1   2  31        3.05       16.66     15.61 o 
   2   2  31       12.51       26.02     17.70 o 
  -9   3  31       36.94       31.23     17.70 o 
  -8   3  31      177.16      195.71     73.91 o 
  -7   3  31       28.60       34.35     15.61 o 
  -6   3  31      181.41      246.74     47.92 o 
  -5   3  31       89.14       99.93     22.52 o 
  -4   3  31        0.61       -3.83     11.97 o 
  -3   3  31        2.38       10.80     19.78 o 
  -2   3  31        9.27       14.44     22.90 o 
  -1   3  31       13.36        5.83      8.66 o 
   0   3  31        0.02       17.43     15.81 o 
 -10   0  32        7.83      -23.94     23.94 o 
  -9   0  32       58.40       60.38     21.86 o 
  -8   0  32       29.14       36.43     14.57 o 
  -7   0  32      263.33      322.71     70.79 o 
  -6   0  32      123.65      160.31     37.48 o 
  -5   0  32      103.09      123.88     29.15 o 
  -4   0  32       40.43       31.23     12.49 o 
  -3   0  32       11.56       18.74     10.41 o 
  -2   0  32        8.41        5.20      9.37 o 
  -1   0  32        8.03       -2.08      9.37 o 
   0   0  32       12.20       83.28     27.07 o 
   1   0  32       60.15       44.76     21.86 o 
   2   0  32        0.01      -14.57     14.57 o 
 -10   1  32       32.65       30.47     13.75 o 
  -9   1  32       13.66        8.60      8.98 o 
  -8   1  32        2.56       -2.50      7.62 o 
  -7   1  32      287.42      359.81     55.32 o 
  -6   1  32      343.25      389.98     60.16 o 
  -5   1  32       15.85        5.40      7.30 o 
  -4   1  32       99.97       87.96     16.96 o 
  -3   1  32        8.36       -5.84      9.89 o 
  -2   1  32       13.86        5.02      8.44 o 
  -1   1  32        9.87       11.09      8.25 o 
   0   1  32       60.92       51.16     17.19 o 
   1   1  32      101.12      123.84     34.22 o 
  -9   2  32       19.87       26.02     15.61 o 
  -8   2  32       14.78        9.22     11.08 o 
  -7   2  32      181.57      212.02     57.00 o 
  -6   2  32       98.97       98.72     21.50 o 
  -5   2  32       40.24       40.85     24.46 o 
  -4   2  32        0.56      -13.53     13.53 o 
  -3   2  32       13.58       18.31     13.01 o 
  -2   2  32        2.04       -1.28      8.67 o 
  -1   2  32        0.82       -3.38     10.93 o 
   0   2  32        2.94      -10.41     12.49 o 
  -7   3  32       88.56      131.16     52.05 o 
  -6   3  32       44.89       68.71     33.31 o 
  -5   3  32        0.06       13.53     24.98 o 
  -4   3  32       11.47       -5.20     18.74 o 
  -3   3  32        3.49       20.82     17.70 o 
  -2   3  32        4.83        5.20     13.53 o 
  -9   1  33        0.01       -4.68      8.10 o 
  -8   1  33        0.04       -6.36     11.08 o 
  -7   1  33        3.55        3.12     13.53 o 
  -6   1  33        3.87       12.84      9.92 o 
  -5   1  33        2.32        9.38     11.29 o 
  -4   1  33        0.38        4.08      9.89 o 
  -3   1  33       16.12       17.21     10.75 o 
  -2   1  33        0.02       -1.69      7.70 o 
  -1   1  33        5.99        1.67     10.93 o 
   0   1  33        0.01       11.79     12.26 o 
  -7   2  33       31.23       38.52     21.86 o 
  -6   2  33       45.24       39.56     21.86 o 
  -5   2  33       43.69       32.27     21.86 o 
  -4   2  33      220.40      220.69    116.59 o 
  -3   2  33       44.06       52.05     24.98 o 
  -2   2  33        0.01       33.31     20.82 o 
  -7   0  34       40.35       22.90     29.15 o 
  -6   0  34        0.48        9.37     17.70 o 
  -5   0  34       66.96       24.98     28.11 o 
  -4   0  34       12.57      -13.53     20.82 o 
  -3   0  34       12.94        8.33     13.53 o 
  -2   0  34        9.34       33.31     20.82 o 
  -6   1  34       19.74       27.30     21.34 o 
  -5   1  34        0.01       -9.57     11.78 o 
  -4   1  34        0.17       11.17     10.97 o 
  -3   1  34        2.13        0.88     11.71 o 
                                                 
